# Supplementary material for: (3aR*,8bR*)-3a,8b-Dihy­droxy-1-(4-methyl­phen­yl)-2-methyl­sulfanyl-3-nitro-1,8b-di­hydro­indeno­[1,2-b]pyrrol-4(3aH)-one
Source: Acta Crystallogr Sect E Struct Rep Online. 2014 Feb 12;70(Pt 3):o279–80. doi: 10.1107/S1600536814002712 (PMC3998437; doi:10.1107/S1600536814002712)
Supplement: Supplementary file 1 [file e-70-0o279-sup1.cif]

##############################################################################
#                                                                            #
# This CIF contains the data in a paper accepted for publication in          #
# Acta Crystallographica Section E. It conforms to the requirements of       #
# Notes for Authors for Acta Crystallographica Section E, and has been       #
# peer reviewed under the auspices of the IUCr Commission on Journals.       #
#                                                                            #
# Full details of the Crystallographic Information File format               #
# are given in the paper "The Crystallographic Information File (CIF):       #
# a New Standard Archive File for Crystallography" by S. R. Hall, F. H.      #
# Allen and I. D. Brown [Acta Cryst. (1991), A47, 655-685].                  #
#                                                                            #
# The current version of the core CIF dictionary is obtainable from          #
# ftp://ftp.iucr.org/pub/cif_core.dic.                                       #
#                                                                            #
# Software is freely available for graphical display of the structure(s)     #
# in this CIF. For information consult the CIF software page                 #
# http://www.iucr.org/resources/cif/software.                                #
#                                                                            #
# This file may be used for bona fide research purposes within the           #
# scientific community so long as proper attribution is given to the journal # 
# article from which it was obtained.                                        #
#                                                                            #
##############################################################################
data_global
_audit_creation_method     'WinGX routine CIF_UPDATE'
_audit_conform_dict_name     cif_core.dic
_audit_conform_dict_version     2.3
_journal_date_recd_electronic     2014-01-26
_journal_date_accepted     2014-02-05
_journal_name_full     'Acta Crystallographica, Section E'
_journal_year     2014
_journal_volume     70
_journal_issue      3
_journal_page_first     o279
_journal_page_last     o280
_journal_paper_category     QO
_journal_paper_doi     10.1107/S1600536814002712
_journal_coeditor_code     BH2494
_publ_contact_author_name     'Dr P.L. Nilantha Lakshman'
_publ_contact_author_address
;
Department of Food science and Technology
University of Ruhuna
Mapalana
Kamburupitiya (81100)
Sri Lanka
;
_publ_contact_author_email     plakshmannilantha@ymail.com
_publ_contact_author_fax     +94-41-2292384
_publ_contact_author_phone     +94-41-2292200
_publ_section_title
;\
(3a<i>R</i>*,8b<i>R</i>*)-3a,8b-Dihydroxy-1-(4-methylphenyl)-2-methylsulfanyl-\
3-nitro-1,8b-dihydroindeno[1,2-<i>b</i>]pyrrol-4(3a<i>H</i>)-one
;
loop_
    _publ_author_name
    _publ_author_footnote
    _publ_author_address
    'Nagalakshmi, R. A.' .
;
Department of Physics
The Madura College
Madurai 625 011
India
;
    'Suresh, J.' .
;
Department of Physics
The Madura College
Madurai 625 011
India
;
    'Kumar, R. Ranjith' .
;
Department of Organic Chemistry
School of Chemistry
Madurai Kamaraj University
Madurai 625 021
India
;
    'Jeyachandran, V.' .
;
Department of Organic Chemistry
School of Chemistry
Madurai Kamaraj University
Madurai 625 021
India
;
    'Lakshman, P. L. Nilantha' .
;
Department of Food Science and Technology
University of Ruhuna
Mapalana
Kamburupitiya 81100
Sri Lanka
;
data_I
_audit_creation_method     SHELXL-97
_database_code_depnum_ccdc_archive     'CCDC 985344'
_chemical_name_systematic
;\
(3a<i>R</i>*,8b<i>R</i>*)-3a,8b-Dihydroxy-1-(4-methylphenyl)-2-methylsulfanyl-\
3-nitro-1,8b-dihydroindeno[1,2-<i>b</i>]pyrrol-4(3a<i>H</i>)-one
;
_chemical_name_common     ?
_chemical_formula_moiety     'C19 H16 N2 O5 S'
_chemical_formula_sum     'C19 H16 N2 O5 S'
_chemical_formula_iupac     'C19 H16 N2 O5 S'
_chemical_formula_weight     384.40
_chemical_melting_point     471
_symmetry_cell_setting     triclinic
_symmetry_space_group_name_H-M     'P -1'
_symmetry_space_group_name_Hall     '-P 1'
loop_
    _symmetry_equiv_pos_as_xyz
    'x, y, z'
    '-x, -y, -z'
_cell_length_a     10.0830(5)
_cell_length_b     10.2775(5)
_cell_length_c     34.6579(17)
_cell_angle_alpha     97.540(3)
_cell_angle_beta     96.028(3)
_cell_angle_gamma     97.138(3)
_cell_volume     3505.9(3)
_cell_formula_units_Z     8
_cell_measurement_reflns_used     2000
_cell_measurement_theta_min     2
_cell_measurement_theta_max     31
_cell_measurement_temperature     293(2)
_exptl_crystal_description     block
_exptl_crystal_colour     yellow
_exptl_crystal_size_max     0.21
_exptl_crystal_size_mid     0.19
_exptl_crystal_size_min     0.18
_exptl_crystal_density_diffrn     1.457
_exptl_crystal_density_meas     ?
_exptl_crystal_density_method     'not measured'
_exptl_crystal_F_000     1600
_exptl_absorpt_coefficient_mu     0.220
_exptl_absorpt_correction_type     multi-scan
_exptl_absorpt_process_details     '(SADABS; Sheldrick, 1996)'
_exptl_absorpt_correction_T_min     0.967
_exptl_absorpt_correction_T_max     0.974
_exptl_special_details     ?
_diffrn_ambient_temperature     293(2)
_diffrn_radiation_type     MoK\a
_diffrn_radiation_wavelength     0.71073
_diffrn_radiation_source     'fine-focus sealed tube'
_diffrn_radiation_monochromator     graphite
_diffrn_measurement_device_type     'Bruker Kappa APEXII'
_diffrn_measurement_method     '\w and \f scans'
_diffrn_detector_area_resol_mean     0
_diffrn_reflns_number     53951
_diffrn_reflns_av_R_equivalents     0.0405
_diffrn_reflns_av_sigmaI/netI     0.0386
_diffrn_reflns_theta_min     0.60
_diffrn_reflns_theta_max     25.50
_diffrn_reflns_theta_full     25.50
_diffrn_measured_fraction_theta_max     0.998
_diffrn_measured_fraction_theta_full     0.998
_diffrn_reflns_limit_h_min     -12
_diffrn_reflns_limit_h_max     12
_diffrn_reflns_limit_k_min     -12
_diffrn_reflns_limit_k_max     12
_diffrn_reflns_limit_l_min     -41
_diffrn_reflns_limit_l_max     41
_diffrn_standards_number     0
_diffrn_standards_interval_count     0
_diffrn_standards_interval_time     0
_diffrn_standards_decay_%     ?
_refine_special_details     ?
_reflns_number_total     13050
_reflns_number_gt     9856
_reflns_threshold_expression     I>2\s(I)
_refine_ls_structure_factor_coef     Fsqd
_refine_ls_matrix_type     full
_refine_ls_R_factor_all     0.0897
_refine_ls_R_factor_gt     0.0690
_refine_ls_wR_factor_gt     0.1758
_refine_ls_wR_factor_ref     0.1876
_refine_ls_goodness_of_fit_ref     1.058
_refine_ls_restrained_S_all     1.059
_refine_ls_number_reflns     13050
_refine_ls_number_parameters     1016
_refine_ls_number_restraints     12
_refine_ls_number_constraints     0
_refine_ls_hydrogen_treatment     constr
_refine_ls_weighting_scheme     calc
_refine_ls_weighting_details
         'calc w=1/[\s^2^(Fo^2^)+(0.0785P)^2^+4.0405P] where P=(Fo^2^+2Fc^2^)/3'
_atom_sites_solution_hydrogens     geom
_atom_sites_solution_primary     direct
_atom_sites_solution_secondary     difmap
_refine_ls_shift/su_max     0.001
_refine_ls_shift/su_mean     0.000
_refine_diff_density_max     0.684
_refine_diff_density_min     -0.300
_refine_ls_extinction_method     none
_refine_ls_extinction_coef     ?
loop_
    _atom_type_symbol
    _atom_type_description
    _atom_type_scat_dispersion_real
    _atom_type_scat_dispersion_imag
    _atom_type_scat_source
    'C' 'C' 0.0033 0.0016
                         'International Tables Vol C Tables 4.2.6.8 and 6.1.1.4'
    'H' 'H' 0.0000 0.0000
                         'International Tables Vol C Tables 4.2.6.8 and 6.1.1.4'
    'N' 'N' 0.0061 0.0033
                         'International Tables Vol C Tables 4.2.6.8 and 6.1.1.4'
    'O' 'O' 0.0106 0.0060
                         'International Tables Vol C Tables 4.2.6.8 and 6.1.1.4'
    'S' 'S' 0.1246 0.1234
                         'International Tables Vol C Tables 4.2.6.8 and 6.1.1.4'
_computing_data_collection     'APEX2 (Bruker, 2004)'
_computing_cell_refinement     'SAINT (Bruker, 2004)'
_computing_data_reduction     'SAINT (Bruker, 2004)'
_computing_structure_solution     'SHELXS97 (Sheldrick, 2008)'
_computing_structure_refinement     'SHELXL97 (Sheldrick, 2008)'
_computing_molecular_graphics     'PLATON (Spek, 2009)'
_computing_publication_material     'SHELXL97 (Sheldrick, 2008)'
loop_
    _atom_site_type_symbol
    _atom_site_label
    _atom_site_fract_x
    _atom_site_fract_y
    _atom_site_fract_z
    _atom_site_U_iso_or_equiv
    _atom_site_adp_type
    _atom_site_calc_flag
    _atom_site_refinement_flags
    _atom_site_occupancy
    _atom_site_symmetry_multiplicity
    _atom_site_disorder_assembly
    _atom_site_disorder_group
    C C5C -0.0868(7) 0.8339(10) 0.7819(3) 0.101(3) Uani d PDU 0.797(11) 1 A 1
    H H7 -0.1013 0.7976 0.8056 0.152 Uiso calc PR 0.797(11) 1 A 1
    H H8 -0.0665 0.7659 0.7626 0.152 Uiso calc PR 0.797(11) 1 A 1
    H H9 -0.1666 0.8673 0.7722 0.152 Uiso calc PR 0.797(11) 1 A 1
    S S3 0.0486(3) 0.9635(4) 0.79199(5) 0.0627(8) Uani d PD 0.797(11) 1 A 1
    C C1 -0.074(3) 0.738(2) 0.7612(9) 0.108(6) Uani d PDU 0.203(11) 1 A 2
    H H16 -0.1206 0.6849 0.7777 0.162 Uiso calc PR 0.203(11) 1 A 2
    H H17 -0.0078 0.6911 0.7499 0.162 Uiso calc PR 0.203(11) 1 A 2
    H H18 -0.1374 0.7570 0.7407 0.162 Uiso calc PR 0.203(11) 1 A 2
    S S3' 0.0055(12) 0.8874(18) 0.7892(2) 0.072(3) Uani d PD 0.203(11) 1 A 2
    C C1A 0.3058(3) 0.6338(3) 0.48764(9) 0.0393(7) Uani d . 1 1 . .
    C C1B -0.4152(3) 0.5374(3) 0.34840(9) 0.0408(7) Uani d . 1 1 . .
    C C2A 0.4370(3) 0.6700(3) 0.46797(9) 0.0408(7) Uani d . 1 1 . .
    C C2B -0.5618(4) 0.4670(4) 0.34575(10) 0.0482(8) Uani d . 1 1 . .
    C C3A 0.5131(3) 0.7805(3) 0.49689(9) 0.0403(7) Uani d . 1 1 . .
    C C3B -0.6424(4) 0.5603(4) 0.32766(11) 0.0558(9) Uani d . 1 1 . .
    C C4A 0.4468(3) 0.8042(3) 0.52945(9) 0.0369(7) Uani d . 1 1 . .
    C C4B -0.5613(4) 0.6593(4) 0.31486(10) 0.0542(9) Uani d . 1 1 B .
    C C5A 0.4410(4) 0.8588(4) 0.60993(11) 0.0636(11) Uani d . 1 1 . .
    H H1 0.4460 0.7655 0.6075 0.095 Uiso calc R 1 1 . .
    H H2 0.3488 0.8733 0.6099 0.095 Uiso calc R 1 1 . .
    H H3 0.4923 0.9027 0.6341 0.095 Uiso calc R 1 1 . .
    C C5B -0.540(7) 0.893(5) 0.282(2) 0.106(6) Uani d PU 0.15(2) 1 B 3
    H H4 -0.4535 0.8672 0.2771 0.159 Uiso calc PR 0.15(2) 1 B 3
    H H5 -0.5284 0.9640 0.3030 0.159 Uiso calc PR 0.15(2) 1 B 3
    H H6 -0.5805 0.9207 0.2584 0.159 Uiso calc PR 0.15(2) 1 B 3
    C C2 -0.4941(10) 0.8501(10) 0.2651(3) 0.094(3) Uani d PU 0.85(2) 1 B 4
    H H19 -0.4300 0.9119 0.2831 0.142 Uiso calc PR 0.85(2) 1 B 4
    H H20 -0.5329 0.8950 0.2451 0.142 Uiso calc PR 0.85(2) 1 B 4
    H H21 -0.4497 0.7804 0.2533 0.142 Uiso calc PR 0.85(2) 1 B 4
    C C6A 0.3863(4) 0.7211(4) 0.43000(10) 0.0467(8) Uani d . 1 1 . .
    C C6B -0.5640(4) 0.3353(4) 0.31823(11) 0.0527(9) Uani d . 1 1 . .
    C C7A 0.2434(4) 0.7296(4) 0.43012(10) 0.0520(9) Uani d . 1 1 . .
    C C7B -0.4258(4) 0.3248(3) 0.31042(10) 0.0469(8) Uani d . 1 1 . .
    C C8A 0.1947(3) 0.6753(3) 0.46124(9) 0.0444(8) Uani d . 1 1 . .
    C C8B -0.3394(3) 0.4343(3) 0.32883(9) 0.0409(7) Uani d . 1 1 . .
    C C9A 0.0578(4) 0.6616(4) 0.46453(12) 0.0557(9) Uani d . 1 1 . .
    H H9A 0.0234 0.6243 0.4851 0.067 Uiso calc R 1 1 . .
    C C9B -0.2021(4) 0.4392(4) 0.32877(10) 0.0510(9) Uani d . 1 1 . .
    H H9B -0.1431 0.5130 0.3413 0.061 Uiso calc R 1 1 . .
    C C10A -0.0254(4) 0.7053(5) 0.43626(14) 0.0724(13) Uani d . 1 1 . .
    H H10A -0.1175 0.6969 0.4378 0.087 Uiso calc R 1 1 . .
    C C10B -0.1548(5) 0.3312(4) 0.30955(12) 0.0639(11) Uani d . 1 1 . .
    H H10B -0.0625 0.3312 0.3097 0.077 Uiso calc R 1 1 . .
    C C11A 0.0245(5) 0.7610(5) 0.40576(14) 0.0820(15) Uani d . 1 1 . .
    H H11A -0.0344 0.7901 0.3873 0.098 Uiso calc R 1 1 . .
    C C11B -0.2432(5) 0.2229(4) 0.29000(13) 0.0687(12) Uani d . 1 1 . .
    H H11B -0.2092 0.1523 0.2766 0.082 Uiso calc R 1 1 . .
    C C12A 0.1586(5) 0.7740(5) 0.40212(12) 0.0701(12) Uani d . 1 1 . .
    H H12A 0.1922 0.8116 0.3815 0.084 Uiso calc R 1 1 . .
    C C12B -0.3785(5) 0.2177(4) 0.29002(11) 0.0597(10) Uani d . 1 1 . .
    H H12B -0.4376 0.1450 0.2768 0.072 Uiso calc R 1 1 . .
    C C13A 0.2158(3) 0.7433(3) 0.54657(9) 0.0383(7) Uani d . 1 1 . .
    C C13B -0.3150(4) 0.7404(3) 0.32166(10) 0.0472(8) Uani d . 1 1 . .
    C C14A 0.1567(3) 0.8551(3) 0.54164(10) 0.0438(8) Uani d . 1 1 . .
    H H14A 0.1977 0.9204 0.5289 0.053 Uiso calc R 1 1 . .
    C C14B -0.2340(5) 0.7157(4) 0.29249(12) 0.0696(12) Uani d . 1 1 . .
    H H14B -0.2553 0.6394 0.2741 0.084 Uiso calc R 1 1 . .
    C C15B -0.1219(5) 0.8049(5) 0.29082(15) 0.0800(14) Uani d . 1 1 . .
    H H15B -0.0675 0.7865 0.2713 0.096 Uiso calc R 1 1 . .
    C C16A -0.0278(3) 0.7719(4) 0.57473(10) 0.0498(8) Uani d . 1 1 . .
    C C16B -0.0875(4) 0.9188(4) 0.31660(13) 0.0625(11) Uani d . 1 1 . .
    C C15A 0.0347(4) 0.8687(4) 0.55607(11) 0.0498(8) Uani d . 1 1 . .
    H H15A -0.0053 0.9442 0.5531 0.060 Uiso calc R 1 1 . .
    C C17A 0.0366(4) 0.6634(4) 0.58047(11) 0.0524(9) Uani d . 1 1 . .
    H H17A -0.0022 0.5996 0.5941 0.063 Uiso calc R 1 1 . .
    C C18A 0.1573(3) 0.6482(4) 0.56627(10) 0.0468(8) Uani d . 1 1 . .
    H H18A 0.1988 0.5742 0.5700 0.056 Uiso calc R 1 1 . .
    C C17B -0.1718(4) 0.9422(4) 0.34562(11) 0.0576(10) Uani d . 1 1 . .
    H H17B -0.1522 1.0200 0.3634 0.069 Uiso calc R 1 1 . .
    C C18B -0.2816(4) 0.8545(4) 0.34848(10) 0.0496(8) Uani d . 1 1 . .
    H H18B -0.3342 0.8714 0.3686 0.060 Uiso calc R 1 1 . .
    C C19A -0.1661(4) 0.7826(5) 0.58720(14) 0.0724(12) Uani d . 1 1 . .
    H H19A -0.2325 0.7221 0.5695 0.109 Uiso calc R 1 1 . .
    H H19B -0.1857 0.8715 0.5868 0.109 Uiso calc R 1 1 . .
    H H19C -0.1679 0.7608 0.6133 0.109 Uiso calc R 1 1 . .
    C C19B 0.0391(5) 1.0120(6) 0.31561(17) 0.0941(17) Uani d . 1 1 . .
    H H19D 0.0805 0.9835 0.2928 0.141 Uiso calc R 1 1 . .
    H H19E 0.1004 1.0120 0.3388 0.141 Uiso calc R 1 1 . .
    H H19F 0.0173 1.0999 0.3146 0.141 Uiso calc R 1 1 . .
    N N1A 0.3318(2) 0.7197(3) 0.52688(7) 0.0366(6) Uani d . 1 1 . .
    N N1B -0.4299(3) 0.6477(3) 0.32421(8) 0.0446(7) Uani d . 1 1 . .
    N N2A 0.6351(3) 0.8495(3) 0.49127(9) 0.0523(7) Uani d . 1 1 . .
    N N2B -0.7813(4) 0.5448(5) 0.32615(11) 0.0795(12) Uani d . 1 1 . .
    O O1A 0.4557(3) 0.7450(3) 0.40438(7) 0.0596(7) Uani d . 1 1 . .
    O O1B -0.6620(3) 0.2552(3) 0.30708(10) 0.0868(10) Uani d . 1 1 . .
    O O2A 0.2734(2) 0.5022(2) 0.49147(7) 0.0484(6) Uani d . 1 1 . .
    H H2A 0.3352 0.4785 0.5049 0.073 Uiso calc R 1 1 . .
    O O3B -0.5922(3) 0.4394(3) 0.38327(7) 0.0563(7) Uani d . 1 1 . .
    H H3B -0.6712 0.4060 0.3816 0.084 Uiso calc R 1 1 . .
    O O3A 0.5110(3) 0.5622(3) 0.46113(7) 0.0504(6) Uani d . 1 1 . .
    H H3A 0.4885 0.5238 0.4387 0.076 Uiso calc R 1 1 . .
    O O2B -0.3484(2) 0.5870(2) 0.38529(6) 0.0448(5) Uani d . 1 1 . .
    H H2B -0.3891 0.6430 0.3960 0.067 Uiso calc R 1 1 . .
    O O4A 0.6824(3) 0.9511(3) 0.51445(9) 0.0707(8) Uani d . 1 1 . .
    O O4B -0.8460(3) 0.6210(5) 0.30993(11) 0.1101(14) Uani d . 1 1 . .
    O O5A 0.6916(3) 0.8092(3) 0.46307(9) 0.0767(9) Uani d . 1 1 . .
    O O5B -0.8371(3) 0.4541(5) 0.34225(12) 0.0987(12) Uani d . 1 1 . .
    S S1 0.50842(9) 0.92446(9) 0.56943(3) 0.0504(2) Uani d . 1 1 . .
    S S2 -0.62570(16) 0.78016(15) 0.29113(4) 0.0902(4) Uani d U 1 1 . .
    C C1D 0.6383(3) 0.8124(3) 1.01223(9) 0.0405(7) Uani d . 1 1 . .
    C C2D 0.6902(3) 0.9583(3) 1.03256(9) 0.0422(7) Uani d . 1 1 . .
    C C3D 0.7771(3) 1.0098(3) 1.00404(9) 0.0417(7) Uani d . 1 1 . .
    C C4D 0.7760(3) 0.9169(3) 0.97153(9) 0.0379(7) Uani d . 1 1 . .
    C C5D 0.7641(5) 0.8362(5) 0.89118(11) 0.0664(11) Uani d . 1 1 . .
    H H10 0.6699 0.8350 0.8935 0.100 Uiso calc R 1 1 . .
    H H11 0.7871 0.7483 0.8912 0.100 Uiso calc R 1 1 . .
    H H12 0.7833 0.8668 0.8671 0.100 Uiso calc R 1 1 . .
    C C6D 0.7756(3) 0.9422(4) 1.07046(10) 0.0475(8) Uani d . 1 1 . .
    C C7D 0.7847(4) 0.8024(4) 1.07031(10) 0.0513(9) Uani d . 1 1 . .
    C C8D 0.7035(3) 0.7262(4) 1.03883(10) 0.0451(8) Uani d . 1 1 . .
    C C9D 0.6886(4) 0.5892(4) 1.03508(12) 0.0578(10) Uani d . 1 1 . .
    H H9D 0.6333 0.5371 1.0141 0.069 Uiso calc R 1 1 . .
    C C10D 0.7581(5) 0.5323(5) 1.06343(15) 0.0710(13) Uani d . 1 1 . .
    H H10D 0.7495 0.4405 1.0614 0.085 Uiso calc R 1 1 . .
    C C11D 0.8397(5) 0.6084(5) 1.09461(15) 0.0810(15) Uani d . 1 1 . .
    H H11D 0.8860 0.5671 1.1131 0.097 Uiso calc R 1 1 . .
    C C12D 0.8538(5) 0.7432(5) 1.09896(12) 0.0701(12) Uani d . 1 1 . .
    H H12D 0.9078 0.7944 1.1203 0.084 Uiso calc R 1 1 . .
    C C13D 0.7059(3) 0.6746(3) 0.95415(9) 0.0404(7) Uani d . 1 1 . .
    C C14D 0.8240(3) 0.6224(3) 0.95949(10) 0.0461(8) Uani d . 1 1 . .
    H H14D 0.9012 0.6754 0.9726 0.055 Uiso calc R 1 1 . .
    C C15D 0.8284(4) 0.4909(4) 0.94538(11) 0.0512(9) Uani d . 1 1 . .
    H H15D 0.9088 0.4560 0.9493 0.061 Uiso calc R 1 1 . .
    C C16D 0.7156(4) 0.4109(4) 0.92571(11) 0.0533(9) Uani d . 1 1 . .
    C C17D 0.5980(4) 0.4670(4) 0.91898(11) 0.0539(9) Uani d . 1 1 . .
    H H17D 0.5220 0.4152 0.9047 0.065 Uiso calc R 1 1 . .
    C C18D 0.5921(4) 0.5971(4) 0.93292(10) 0.0477(8) Uani d . 1 1 . .
    H H18D 0.5128 0.6331 0.9282 0.057 Uiso calc R 1 1 . .
    C C19D 0.7187(5) 0.2650(4) 0.91262(15) 0.0778(13) Uani d . 1 1 . .
    H H19J 0.6730 0.2137 0.9298 0.117 Uiso calc R 1 1 . .
    H H19K 0.8104 0.2483 0.9135 0.117 Uiso calc R 1 1 . .
    H H19L 0.6744 0.2404 0.8863 0.117 Uiso calc R 1 1 . .
    N N1D 0.6938(3) 0.8045(3) 0.97352(7) 0.0379(6) Uani d . 1 1 . .
    N N2D 0.8481(3) 1.1362(3) 1.00990(9) 0.0531(7) Uani d . 1 1 . .
    O O1D 0.8237(3) 1.0340(3) 1.09637(7) 0.0595(7) Uani d . 1 1 . .
    O O2D 0.5001(2) 0.7761(3) 1.00695(8) 0.0506(6) Uani d . 1 1 . .
    H H2D 0.4646 0.8271 0.9942 0.076 Uiso calc R 1 1 . .
    O O3D 0.5852(2) 1.0344(3) 1.03922(7) 0.0498(6) Uani d . 1 1 . .
    H H3D 0.5644 1.0295 1.0613 0.075 Uiso calc R 1 1 . .
    O O4D 0.9295(3) 1.1659(3) 0.98715(9) 0.0699(8) Uani d . 1 1 . .
    O O5D 0.8301(3) 1.2162(3) 1.03853(9) 0.0744(8) Uani d . 1 1 . .
    S S4 0.86152(10) 0.94568(10) 0.93187(3) 0.0532(2) Uani d . 1 1 . .
    C C1C 0.3302(3) 0.7827(3) 0.84914(9) 0.0427(7) Uani d . 1 1 . .
    C C2C 0.4071(4) 0.9207(4) 0.84560(10) 0.0465(8) Uani d . 1 1 . .
    C C3C 0.3014(4) 0.9892(4) 0.82676(10) 0.0531(9) Uani d . 1 1 A .
    C C4C 0.1834(4) 0.9043(4) 0.81611(10) 0.0535(9) Uani d . 1 1 . .
    C C6C 0.5135(4) 0.8886(4) 0.81767(10) 0.0505(9) Uani d . 1 1 . .
    C C7C 0.5025(3) 0.7446(4) 0.80862(9) 0.0457(8) Uani d . 1 1 . .
    C C8C 0.4066(3) 0.6835(3) 0.82799(9) 0.0436(8) Uani d . 1 1 . .
    C C9C 0.3899(4) 0.5475(4) 0.82721(11) 0.0593(10) Uani d . 1 1 . .
    H H9C 0.3254 0.5054 0.8404 0.071 Uiso calc R 1 1 . .
    C C10C 0.4731(5) 0.4761(5) 0.80591(13) 0.0739(12) Uani d . 1 1 . .
    H H10C 0.4655 0.3847 0.8054 0.089 Uiso calc R 1 1 . .
    C C11C 0.5665(5) 0.5370(5) 0.78551(13) 0.0716(12) Uani d . 1 1 . .
    H H11C 0.6191 0.4863 0.7709 0.086 Uiso calc R 1 1 . .
    C C12C 0.5829(4) 0.6709(5) 0.78655(11) 0.0595(10) Uani d . 1 1 . .
    H H12C 0.6462 0.7124 0.7728 0.071 Uiso calc R 1 1 . .
    C C13C 0.0970(3) 0.6701(4) 0.82203(10) 0.0499(9) Uani d . 1 1 . .
    C C14C 0.0850(5) 0.5777(6) 0.78867(13) 0.0871(16) Uani d . 1 1 A .
    H H14C 0.1385 0.5917 0.7689 0.105 Uiso calc R 1 1 . .
    C C15C -0.0070(6) 0.4646(6) 0.78502(16) 0.0958(18) Uani d . 1 1 . .
    H H15C -0.0155 0.4032 0.7624 0.115 Uiso calc R 1 1 A .
    C C16C -0.0872(5) 0.4396(5) 0.81398(15) 0.0755(13) Uani d . 1 1 A .
    C C17C -0.0760(4) 0.5352(4) 0.84590(12) 0.0609(10) Uani d . 1 1 . .
    H H17C -0.1322 0.5235 0.8651 0.073 Uiso calc R 1 1 A .
    C C18C 0.0158(4) 0.6483(4) 0.85049(11) 0.0529(9) Uani d . 1 1 A .
    H H18C 0.0228 0.7102 0.8730 0.063 Uiso calc R 1 1 . .
    C C19C -0.1815(6) 0.3122(6) 0.8111(2) 0.116(2) Uani d . 1 1 . .
    H H19G -0.1368 0.2500 0.8242 0.174 Uiso calc R 1 1 A .
    H H19H -0.2078 0.2761 0.7841 0.174 Uiso calc R 1 1 . .
    H H19I -0.2599 0.3293 0.8233 0.174 Uiso calc R 1 1 . .
    N N1C 0.1946(3) 0.7845(3) 0.82644(8) 0.0491(7) Uani d . 1 1 A .
    N N2C 0.3258(4) 1.1234(4) 0.82451(11) 0.0724(10) Uani d . 1 1 . .
    O O1C 0.5932(3) 0.9711(3) 0.80765(10) 0.0791(9) Uani d . 1 1 . .
    O O2C 0.3173(2) 0.7522(2) 0.88630(6) 0.0471(6) Uani d . 1 1 . .
    H H2C 0.2759 0.8057 0.8979 0.071 Uiso calc R 1 1 . .
    O O3C 0.4712(3) 0.9862(3) 0.88256(7) 0.0550(6) Uani d . 1 1 . .
    H H3C 0.5082 1.0599 0.8801 0.083 Uiso calc R 1 1 . .
    O O4C 0.2372(4) 1.1761(4) 0.80671(12) 0.1060(13) Uani d . 1 1 A .
    O O5C 0.4335(4) 1.1883(3) 0.84059(12) 0.0951(11) Uani d . 1 1 A .
loop_
    _atom_site_aniso_label
    _atom_site_aniso_U_11
    _atom_site_aniso_U_22
    _atom_site_aniso_U_33
    _atom_site_aniso_U_12
    _atom_site_aniso_U_13
    _atom_site_aniso_U_23
    C5C 0.057(4) 0.118(7) 0.130(7) -0.005(5) -0.020(4) 0.070(6)
    S3 0.0530(11) 0.075(2) 0.0635(9) 0.0199(12) -0.0072(7) 0.0244(9)
    C1 0.070(9) 0.125(12) 0.131(12) 0.003(10) -0.026(9) 0.063(10)
    S3' 0.061(5) 0.084(9) 0.071(4) 0.014(6) -0.021(3) 0.029(4)
    C1A 0.0416(17) 0.0419(19) 0.0355(16) 0.0149(14) -0.0010(13) 0.0056(13)
    C1B 0.0479(18) 0.0448(19) 0.0313(16) 0.0139(14) 0.0000(13) 0.0085(13)
    C2A 0.0441(18) 0.049(2) 0.0339(16) 0.0247(15) 0.0046(13) 0.0079(14)
    C2B 0.0484(19) 0.061(2) 0.0351(17) 0.0101(16) 0.0030(14) 0.0077(15)
    C3A 0.0396(17) 0.0465(19) 0.0388(17) 0.0160(14) 0.0046(13) 0.0115(14)
    C3B 0.047(2) 0.076(3) 0.046(2) 0.0205(19) -0.0019(16) 0.0096(18)
    C4A 0.0402(17) 0.0377(17) 0.0368(16) 0.0163(13) 0.0035(13) 0.0107(13)
    C4B 0.069(2) 0.064(2) 0.0310(17) 0.026(2) -0.0041(16) 0.0033(16)
    C5A 0.076(3) 0.076(3) 0.0365(19) 0.015(2) 0.0023(18) 0.0005(18)
    C5B 0.156(11) 0.073(10) 0.080(11) 0.032(8) -0.044(9) 0.009(9)
    C2 0.147(5) 0.059(5) 0.070(5) 0.007(4) -0.034(3) 0.028(4)
    C6A 0.060(2) 0.050(2) 0.0351(17) 0.0277(17) 0.0061(16) 0.0086(15)
    C6B 0.052(2) 0.059(2) 0.0442(19) 0.0011(18) -0.0030(16) 0.0087(16)
    C7A 0.061(2) 0.058(2) 0.0409(19) 0.0327(18) -0.0027(16) 0.0042(16)
    C7B 0.060(2) 0.045(2) 0.0383(17) 0.0141(16) 0.0007(15) 0.0113(15)
    C8A 0.0475(19) 0.046(2) 0.0382(17) 0.0197(15) -0.0056(14) -0.0029(14)
    C8B 0.0508(19) 0.0456(19) 0.0291(15) 0.0136(15) 0.0019(13) 0.0114(13)
    C9A 0.050(2) 0.059(2) 0.055(2) 0.0192(17) -0.0079(17) -0.0032(17)
    C9B 0.056(2) 0.057(2) 0.0424(19) 0.0153(17) 0.0079(16) 0.0082(16)
    C10A 0.053(2) 0.076(3) 0.082(3) 0.031(2) -0.020(2) -0.012(2)
    C10B 0.071(3) 0.073(3) 0.054(2) 0.031(2) 0.013(2) 0.008(2)
    C11A 0.087(3) 0.100(4) 0.064(3) 0.057(3) -0.018(2) 0.012(3)
    C11B 0.093(3) 0.061(3) 0.060(3) 0.038(2) 0.015(2) 0.010(2)
    C12A 0.085(3) 0.083(3) 0.051(2) 0.046(2) -0.005(2) 0.018(2)
    C12B 0.083(3) 0.047(2) 0.048(2) 0.014(2) 0.0016(19) 0.0047(17)
    C13A 0.0371(16) 0.0443(18) 0.0353(16) 0.0112(14) 0.0052(13) 0.0061(13)
    C13B 0.064(2) 0.0405(19) 0.0389(18) 0.0115(16) 0.0007(16) 0.0121(14)
    C14A 0.0467(19) 0.0424(19) 0.0449(18) 0.0088(15) 0.0101(15) 0.0099(14)
    C14B 0.109(4) 0.048(2) 0.054(2) 0.007(2) 0.029(2) 0.0027(18)
    C15B 0.101(4) 0.071(3) 0.082(3) 0.018(3) 0.044(3) 0.031(3)
    C16A 0.0438(19) 0.063(2) 0.0443(19) 0.0110(17) 0.0106(15) 0.0050(16)
    C16B 0.069(3) 0.058(3) 0.064(3) 0.010(2) 0.001(2) 0.028(2)
    C15A 0.048(2) 0.051(2) 0.054(2) 0.0198(16) 0.0075(16) 0.0055(16)
    C17A 0.052(2) 0.058(2) 0.050(2) 0.0025(17) 0.0115(16) 0.0175(17)
    C18A 0.0486(19) 0.047(2) 0.0482(19) 0.0121(15) 0.0079(16) 0.0146(15)
    C17B 0.070(3) 0.050(2) 0.048(2) 0.0104(19) -0.0110(19) 0.0051(17)
    C18B 0.062(2) 0.051(2) 0.0365(18) 0.0173(18) -0.0005(16) 0.0034(15)
    C19A 0.050(2) 0.095(3) 0.075(3) 0.015(2) 0.020(2) 0.009(2)
    C19B 0.085(3) 0.103(4) 0.098(4) 0.000(3) 0.003(3) 0.048(3)
    N1A 0.0367(14) 0.0413(15) 0.0333(13) 0.0112(11) 0.0042(11) 0.0051(11)
    N1B 0.0565(17) 0.0438(16) 0.0341(14) 0.0151(13) -0.0032(12) 0.0069(12)
    N2A 0.0452(17) 0.064(2) 0.0539(18) 0.0153(15) 0.0097(15) 0.0206(16)
    N2B 0.052(2) 0.126(4) 0.062(2) 0.028(2) -0.0060(18) 0.015(2)
    O1A 0.0809(18) 0.0702(18) 0.0390(13) 0.0384(14) 0.0152(13) 0.0165(12)
    O1B 0.069(2) 0.088(2) 0.089(2) -0.0166(18) 0.0012(17) -0.0097(18)
    O2A 0.0506(14) 0.0431(14) 0.0499(14) 0.0124(11) -0.0046(11) 0.0044(10)
    O3B 0.0530(14) 0.0763(18) 0.0403(13) 0.0035(13) 0.0076(11) 0.0151(12)
    O3A 0.0618(15) 0.0618(16) 0.0353(12) 0.0368(13) 0.0058(11) 0.0083(11)
    O2B 0.0478(13) 0.0540(14) 0.0326(11) 0.0169(11) -0.0012(9) 0.0018(10)
    O4A 0.0630(18) 0.078(2) 0.0673(18) -0.0103(15) 0.0089(14) 0.0168(16)
    O4B 0.071(2) 0.181(4) 0.091(3) 0.062(2) -0.0104(19) 0.040(3)
    O5A 0.0607(17) 0.100(2) 0.079(2) 0.0227(16) 0.0366(16) 0.0176(17)
    O5B 0.0479(18) 0.145(4) 0.106(3) 0.007(2) 0.0063(18) 0.036(3)
    S1 0.0530(5) 0.0503(5) 0.0445(5) 0.0062(4) -0.0008(4) 0.0011(4)
    S2 0.1209(11) 0.0944(10) 0.0656(7) 0.0605(8) -0.0119(7) 0.0250(7)
    C1D 0.0443(18) 0.0436(19) 0.0372(17) 0.0137(14) 0.0080(14) 0.0093(13)
    C2D 0.0489(19) 0.047(2) 0.0342(16) 0.0232(15) 0.0019(14) 0.0062(14)
    C3D 0.0431(18) 0.0421(19) 0.0405(17) 0.0116(14) -0.0010(14) 0.0083(14)
    C4D 0.0376(16) 0.0435(18) 0.0362(16) 0.0175(14) 0.0035(13) 0.0093(13)
    C5D 0.084(3) 0.085(3) 0.0343(19) 0.026(2) 0.0094(19) 0.0071(19)
    C6D 0.0464(19) 0.066(2) 0.0342(17) 0.0251(17) 0.0038(14) 0.0061(16)
    C7D 0.055(2) 0.067(2) 0.0415(19) 0.0314(18) 0.0075(16) 0.0180(17)
    C8D 0.0483(19) 0.053(2) 0.0415(18) 0.0206(16) 0.0113(15) 0.0167(15)
    C9D 0.065(2) 0.054(2) 0.065(2) 0.0217(18) 0.0222(19) 0.0232(19)
    C10D 0.082(3) 0.064(3) 0.086(3) 0.038(2) 0.030(3) 0.040(2)
    C11D 0.089(3) 0.094(4) 0.080(3) 0.053(3) 0.013(3) 0.046(3)
    C12D 0.074(3) 0.095(4) 0.052(2) 0.045(2) 0.000(2) 0.022(2)
    C13D 0.0440(18) 0.0398(18) 0.0384(17) 0.0104(14) 0.0043(14) 0.0052(13)
    C14D 0.0437(18) 0.045(2) 0.0478(19) 0.0084(15) 0.0036(15) 0.0016(15)
    C15D 0.051(2) 0.052(2) 0.053(2) 0.0197(17) 0.0053(16) 0.0043(16)
    C16D 0.066(2) 0.044(2) 0.050(2) 0.0116(18) 0.0083(18) 0.0019(16)
    C17D 0.054(2) 0.050(2) 0.052(2) 0.0018(17) -0.0026(17) 0.0001(17)
    C18D 0.0448(19) 0.049(2) 0.049(2) 0.0120(15) -0.0014(15) 0.0043(16)
    C19D 0.096(3) 0.048(2) 0.085(3) 0.014(2) 0.000(3) -0.002(2)
    N1D 0.0417(14) 0.0375(15) 0.0352(14) 0.0085(11) 0.0055(11) 0.0041(11)
    N2D 0.0568(19) 0.0457(18) 0.0555(19) 0.0094(14) -0.0030(15) 0.0089(15)
    O1D 0.0647(16) 0.0750(19) 0.0386(13) 0.0288(14) -0.0048(12) -0.0017(13)
    O2D 0.0445(13) 0.0559(16) 0.0567(15) 0.0154(11) 0.0105(11) 0.0164(12)
    O3D 0.0569(14) 0.0604(16) 0.0372(12) 0.0334(12) 0.0022(11) 0.0046(11)
    O4D 0.0740(19) 0.0618(18) 0.0677(18) -0.0120(15) 0.0015(15) 0.0127(14)
    O5D 0.096(2) 0.0473(16) 0.074(2) 0.0147(15) 0.0043(17) -0.0111(14)
    S4 0.0569(5) 0.0618(6) 0.0452(5) 0.0105(4) 0.0132(4) 0.0156(4)
    C1C 0.0469(18) 0.053(2) 0.0286(15) 0.0117(15) -0.0013(13) 0.0077(14)
    C2C 0.055(2) 0.048(2) 0.0377(17) 0.0136(16) -0.0001(15) 0.0109(14)
    C3C 0.065(2) 0.054(2) 0.0433(19) 0.0186(19) 0.0000(17) 0.0135(16)
    C4C 0.062(2) 0.071(3) 0.0363(18) 0.033(2) 0.0064(16) 0.0172(17)
    C6C 0.053(2) 0.060(2) 0.0411(19) 0.0109(18) 0.0034(16) 0.0167(16)
    C7C 0.0479(19) 0.056(2) 0.0331(16) 0.0120(16) -0.0023(14) 0.0062(14)
    C8C 0.0475(19) 0.047(2) 0.0354(17) 0.0100(15) -0.0030(14) 0.0053(14)
    C9C 0.075(3) 0.056(2) 0.046(2) 0.010(2) 0.0071(19) 0.0058(17)
    C10C 0.102(4) 0.061(3) 0.061(3) 0.025(2) 0.011(3) 0.004(2)
    C11C 0.086(3) 0.075(3) 0.057(2) 0.039(2) 0.011(2) -0.003(2)
    C12C 0.057(2) 0.078(3) 0.045(2) 0.019(2) 0.0059(17) 0.0065(19)
    C13C 0.0452(19) 0.070(2) 0.0357(18) 0.0179(17) -0.0005(15) 0.0069(16)
    C14C 0.067(3) 0.130(5) 0.051(3) -0.007(3) 0.009(2) -0.017(3)
    C15C 0.086(4) 0.106(4) 0.075(3) -0.006(3) -0.002(3) -0.033(3)
    C16C 0.060(3) 0.077(3) 0.081(3) 0.002(2) -0.018(2) 0.009(3)
    C17C 0.054(2) 0.080(3) 0.052(2) 0.010(2) 0.0001(18) 0.026(2)
    C18C 0.055(2) 0.063(2) 0.0428(19) 0.0152(18) 0.0033(16) 0.0103(17)
    C19C 0.105(4) 0.089(4) 0.136(6) -0.017(3) -0.033(4) 0.019(4)
    N1C 0.0429(16) 0.067(2) 0.0382(15) 0.0101(14) 0.0003(12) 0.0143(14)
    N2C 0.093(3) 0.061(2) 0.071(2) 0.029(2) 0.004(2) 0.0287(19)
    O1C 0.083(2) 0.073(2) 0.088(2) 0.0013(17) 0.0293(18) 0.0309(17)
    O2C 0.0581(14) 0.0550(15) 0.0312(11) 0.0168(11) 0.0055(10) 0.0096(10)
    O3C 0.0694(16) 0.0526(15) 0.0407(13) 0.0047(12) -0.0028(12) 0.0089(11)
    O4C 0.131(3) 0.083(2) 0.111(3) 0.041(2) -0.018(2) 0.042(2)
    O5C 0.108(3) 0.061(2) 0.111(3) -0.0012(19) -0.017(2) 0.0289(19)
_geom_special_details     ?
loop_
    _geom_bond_atom_site_label_1
    _geom_bond_atom_site_label_2
    _geom_bond_site_symmetry_2
    _geom_bond_distance
    _geom_bond_publ_flag
    C5C S3 . 1.757(8) ?
    S3 C4C . 1.737(4) ?
    C1 S3' . 1.755(10) ?
    S3' C4C . 1.909(10) ?
    C1A O2A . 1.379(4) ?
    C1A N1A . 1.500(4) ?
    C1A C8A . 1.509(4) ?
    C1A C2A . 1.578(5) ?
    C1B O2B . 1.382(4) ?
    C1B N1B . 1.508(4) ?
    C1B C8B . 1.513(5) ?
    C1B C2B . 1.551(5) ?
    C2A O3A . 1.419(4) ?
    C2A C3A . 1.485(5) ?
    C2A C6A . 1.541(4) ?
    C2B O3B . 1.423(4) ?
    C2B C3B . 1.489(5) ?
    C2B C6B . 1.547(5) ?
    C3A C4A . 1.381(4) ?
    C3A N2A . 1.387(4) ?
    C3B C4B . 1.375(6) ?
    C3B N2B . 1.384(5) ?
    C4A N1A . 1.348(4) ?
    C4A S1 . 1.735(3) ?
    C4B N1B . 1.354(5) ?
    C4B S2 . 1.731(4) ?
    C5A S1 . 1.795(4) ?
    C5B S2 . 1.45(6) ?
    C2 S2 . 1.809(10) ?
    C6A O1A . 1.218(4) ?
    C6A C7A . 1.455(5) ?
    C6B O1B . 1.199(4) ?
    C6B C7B . 1.462(5) ?
    C7A C8A . 1.385(5) ?
    C7A C12A . 1.385(5) ?
    C7B C8B . 1.372(5) ?
    C7B C12B . 1.391(5) ?
    C8A C9A . 1.389(5) ?
    C8B C9B . 1.379(5) ?
    C9A C10A . 1.379(6) ?
    C9B C10B . 1.381(5) ?
    C10A C11A . 1.378(7) ?
    C10B C11B . 1.386(6) ?
    C11A C12A . 1.364(7) ?
    C11B C12B . 1.359(6) ?
    C13A C18A . 1.373(5) ?
    C13A C14A . 1.380(5) ?
    C13A N1A . 1.445(4) ?
    C13B C18B . 1.380(5) ?
    C13B C14B . 1.382(5) ?
    C13B N1B . 1.424(5) ?
    C14A C15A . 1.391(5) ?
    C14B C15B . 1.375(6) ?
    C15B C16B . 1.360(7) ?
    C16A C15A . 1.380(5) ?
    C16A C17A . 1.385(5) ?
    C16A C19A . 1.515(5) ?
    C16B C17B . 1.400(6) ?
    C16B C19B . 1.504(6) ?
    C17A C18A . 1.378(5) ?
    C17B C18B . 1.358(5) ?
    N2A O5A . 1.232(4) ?
    N2A O4A . 1.241(4) ?
    N2B O4B . 1.233(5) ?
    N2B O5B . 1.253(5) ?
    C1D O2D . 1.384(4) ?
    C1D N1D . 1.503(4) ?
    C1D C8D . 1.516(4) ?
    C1D C2D . 1.571(5) ?
    C2D O3D . 1.412(4) ?
    C2D C3D . 1.494(5) ?
    C2D C6D . 1.533(4) ?
    C3D C4D . 1.376(5) ?
    C3D N2D . 1.382(5) ?
    C4D N1D . 1.349(4) ?
    C4D S4 . 1.736(3) ?
    C5D S4 . 1.800(4) ?
    C6D O1D . 1.226(4) ?
    C6D C7D . 1.451(5) ?
    C7D C8D . 1.379(5) ?
    C7D C12D . 1.400(5) ?
    C8D C9D . 1.384(5) ?
    C9D C10D . 1.381(6) ?
    C10D C11D . 1.374(7) ?
    C11D C12D . 1.361(7) ?
    C13D C14D . 1.371(5) ?
    C13D C18D . 1.391(5) ?
    C13D N1D . 1.439(4) ?
    C14D C15D . 1.383(5) ?
    C15D C16D . 1.376(5) ?
    C16D C17D . 1.392(5) ?
    C16D C19D . 1.514(6) ?
    C17D C18D . 1.372(5) ?
    N2D O4D . 1.235(4) ?
    N2D O5D . 1.247(4) ?
    C1C O2C . 1.380(4) ?
    C1C N1C . 1.508(4) ?
    C1C C8C . 1.512(5) ?
    C1C C2C . 1.556(5) ?
    C2C O3C . 1.415(4) ?
    C2C C3C . 1.489(5) ?
    C2C C6C . 1.556(5) ?
    C3C C4C . 1.371(6) ?
    C3C N2C . 1.384(5) ?
    C4C N1C . 1.341(5) ?
    C6C O1C . 1.204(4) ?
    C6C C7C . 1.460(5) ?
    C7C C8C . 1.370(5) ?
    C7C C12C . 1.395(5) ?
    C8C C9C . 1.384(5) ?
    C9C C10C . 1.389(6) ?
    C10C C11C . 1.374(7) ?
    C11C C12C . 1.361(6) ?
    C13C C18C . 1.370(5) ?
    C13C C14C . 1.381(6) ?
    C13C N1C . 1.417(5) ?
    C14C C15C . 1.377(7) ?
    C15C C16C . 1.384(7) ?
    C16C C17C . 1.365(7) ?
    C16C C19C . 1.504(7) ?
    C17C C18C . 1.372(6) ?
    N2C O5C . 1.237(5) ?
    N2C O4C . 1.251(5) ?
loop_
    _geom_angle_atom_site_label_1
    _geom_angle_atom_site_label_2
    _geom_angle_atom_site_label_3
    _geom_angle_site_symmetry_1
    _geom_angle_site_symmetry_3
    _geom_angle
    _geom_angle_publ_flag
    C4C S3 C5C . . 107.6(3) ?
    C1 S3' C4C . . 122.1(12) ?
    O2A C1A N1A . . 111.3(2) ?
    O2A C1A C8A . . 109.3(3) ?
    N1A C1A C8A . . 111.8(3) ?
    O2A C1A C2A . . 116.1(3) ?
    N1A C1A C2A . . 103.9(2) ?
    C8A C1A C2A . . 104.3(3) ?
    O2B C1B N1B . . 110.6(3) ?
    O2B C1B C8B . . 109.1(3) ?
    N1B C1B C8B . . 111.4(3) ?
    O2B C1B C2B . . 117.7(3) ?
    N1B C1B C2B . . 103.0(3) ?
    C8B C1B C2B . . 104.9(3) ?
    O3A C2A C3A . . 112.3(3) ?
    O3A C2A C6A . . 113.0(3) ?
    C3A C2A C6A . . 110.6(3) ?
    O3A C2A C1A . . 113.2(3) ?
    C3A C2A C1A . . 102.3(2) ?
    C6A C2A C1A . . 104.5(3) ?
    O3B C2B C3B . . 115.9(3) ?
    O3B C2B C6B . . 109.5(3) ?
    C3B C2B C6B . . 112.7(3) ?
    O3B C2B C1B . . 110.7(3) ?
    C3B C2B C1B . . 102.9(3) ?
    C6B C2B C1B . . 104.3(3) ?
    C4A C3A N2A . . 125.3(3) ?
    C4A C3A C2A . . 111.3(3) ?
    N2A C3A C2A . . 123.4(3) ?
    C4B C3B N2B . . 127.3(4) ?
    C4B C3B C2B . . 111.5(3) ?
    N2B C3B C2B . . 121.2(4) ?
    N1A C4A C3A . . 111.7(3) ?
    N1A C4A S1 . . 124.5(2) ?
    C3A C4A S1 . . 123.7(3) ?
    N1B C4B C3B . . 110.3(3) ?
    N1B C4B S2 . . 127.2(3) ?
    C3B C4B S2 . . 122.4(3) ?
    O1A C6A C7A . . 127.5(3) ?
    O1A C6A C2A . . 124.4(3) ?
    C7A C6A C2A . . 108.0(3) ?
    O1B C6B C7B . . 127.3(4) ?
    O1B C6B C2B . . 125.0(4) ?
    C7B C6B C2B . . 107.6(3) ?
    C8A C7A C12A . . 121.5(4) ?
    C8A C7A C6A . . 110.9(3) ?
    C12A C7A C6A . . 127.4(4) ?
    C8B C7B C12B . . 121.4(4) ?
    C8B C7B C6B . . 110.9(3) ?
    C12B C7B C6B . . 127.5(4) ?
    C7A C8A C9A . . 120.1(3) ?
    C7A C8A C1A . . 111.8(3) ?
    C9A C8A C1A . . 128.1(3) ?
    C7B C8B C9B . . 120.6(3) ?
    C7B C8B C1B . . 111.3(3) ?
    C9B C8B C1B . . 128.1(3) ?
    C10A C9A C8A . . 117.7(4) ?
    C8B C9B C10B . . 118.0(4) ?
    C11A C10A C9A . . 121.7(4) ?
    C9B C10B C11B . . 120.8(4) ?
    C12A C11A C10A . . 121.1(4) ?
    C12B C11B C10B . . 121.3(4) ?
    C11A C12A C7A . . 117.9(4) ?
    C11B C12B C7B . . 117.8(4) ?
    C18A C13A C14A . . 120.8(3) ?
    C18A C13A N1A . . 119.8(3) ?
    C14A C13A N1A . . 119.1(3) ?
    C18B C13B C14B . . 119.1(4) ?
    C18B C13B N1B . . 120.7(3) ?
    C14B C13B N1B . . 120.1(3) ?
    C13A C14A C15A . . 119.0(3) ?
    C15B C14B C13B . . 119.5(4) ?
    C16B C15B C14B . . 122.6(4) ?
    C15A C16A C17A . . 118.5(3) ?
    C15A C16A C19A . . 120.3(4) ?
    C17A C16A C19A . . 121.1(4) ?
    C15B C16B C17B . . 116.8(4) ?
    C15B C16B C19B . . 121.9(5) ?
    C17B C16B C19B . . 121.2(5) ?
    C16A C15A C14A . . 121.0(3) ?
    C18A C17A C16A . . 121.2(3) ?
    C13A C18A C17A . . 119.5(3) ?
    C18B C17B C16B . . 121.9(4) ?
    C17B C18B C13B . . 120.1(4) ?
    C4A N1A C13A . . 126.1(3) ?
    C4A N1A C1A . . 110.4(2) ?
    C13A N1A C1A . . 116.9(2) ?
    C4B N1B C13B . . 127.9(3) ?
    C4B N1B C1B . . 111.0(3) ?
    C13B N1B C1B . . 119.4(3) ?
    O5A N2A O4A . . 122.3(3) ?
    O5A N2A C3A . . 119.0(3) ?
    O4A N2A C3A . . 118.7(3) ?
    O4B N2B O5B . . 122.0(4) ?
    O4B N2B C3B . . 119.8(5) ?
    O5B N2B C3B . . 118.1(4) ?
    C4A S1 C5A . . 103.90(18) ?
    C5B S2 C4B . . 122(2) ?
    C4B S2 C2 . . 106.8(3) ?
    O2D C1D N1D . . 111.0(3) ?
    O2D C1D C8D . . 109.7(3) ?
    N1D C1D C8D . . 111.5(3) ?
    O2D C1D C2D . . 115.9(3) ?
    N1D C1D C2D . . 104.0(2) ?
    C8D C1D C2D . . 104.6(3) ?
    O3D C2D C3D . . 112.4(3) ?
    O3D C2D C6D . . 113.1(3) ?
    C3D C2D C6D . . 110.8(3) ?
    O3D C2D C1D . . 113.3(3) ?
    C3D C2D C1D . . 102.1(3) ?
    C6D C2D C1D . . 104.4(3) ?
    C4D C3D N2D . . 124.9(3) ?
    C4D C3D C2D . . 111.7(3) ?
    N2D C3D C2D . . 123.4(3) ?
    N1D C4D C3D . . 111.3(3) ?
    N1D C4D S4 . . 124.7(2) ?
    C3D C4D S4 . . 123.8(3) ?
    O1D C6D C7D . . 127.3(3) ?
    O1D C6D C2D . . 124.3(3) ?
    C7D C6D C2D . . 108.4(3) ?
    C8D C7D C12D . . 120.9(4) ?
    C8D C7D C6D . . 111.2(3) ?
    C12D C7D C6D . . 127.7(4) ?
    C7D C8D C9D . . 120.4(3) ?
    C7D C8D C1D . . 111.1(3) ?
    C9D C8D C1D . . 128.5(3) ?
    C10D C9D C8D . . 118.0(4) ?
    C11D C10D C9D . . 121.5(4) ?
    C12D C11D C10D . . 121.1(4) ?
    C11D C12D C7D . . 118.1(4) ?
    C14D C13D C18D . . 120.0(3) ?
    C14D C13D N1D . . 120.8(3) ?
    C18D C13D N1D . . 119.0(3) ?
    C13D C14D C15D . . 120.0(3) ?
    C16D C15D C14D . . 120.9(3) ?
    C15D C16D C17D . . 118.3(3) ?
    C15D C16D C19D . . 120.7(4) ?
    C17D C16D C19D . . 121.0(4) ?
    C18D C17D C16D . . 121.3(3) ?
    C17D C18D C13D . . 119.3(3) ?
    C4D N1D C13D . . 125.5(3) ?
    C4D N1D C1D . . 110.6(3) ?
    C13D N1D C1D . . 117.1(2) ?
    O4D N2D O5D . . 121.9(3) ?
    O4D N2D C3D . . 119.2(3) ?
    O5D N2D C3D . . 118.9(3) ?
    C4D S4 C5D . . 103.93(19) ?
    O2C C1C N1C . . 111.3(3) ?
    O2C C1C C8C . . 109.1(3) ?
    N1C C1C C8C . . 110.9(3) ?
    O2C C1C C2C . . 117.8(3) ?
    N1C C1C C2C . . 102.4(3) ?
    C8C C1C C2C . . 105.0(3) ?
    O3C C2C C3C . . 115.0(3) ?
    O3C C2C C6C . . 110.4(3) ?
    C3C C2C C6C . . 111.7(3) ?
    O3C C2C C1C . . 111.2(3) ?
    C3C C2C C1C . . 103.6(3) ?
    C6C C2C C1C . . 104.2(3) ?
    C4C C3C N2C . . 128.4(4) ?
    C4C C3C C2C . . 110.6(3) ?
    N2C C3C C2C . . 120.7(4) ?
    N1C C4C C3C . . 111.3(3) ?
    N1C C4C S3 . . 130.8(4) ?
    C3C C4C S3 . . 117.9(3) ?
    N1C C4C S3' . . 104.9(6) ?
    C3C C4C S3' . . 143.7(6) ?
    O1C C6C C7C . . 128.1(4) ?
    O1C C6C C2C . . 124.1(4) ?
    C7C C6C C2C . . 107.7(3) ?
    C8C C7C C12C . . 120.9(4) ?
    C8C C7C C6C . . 111.1(3) ?
    C12C C7C C6C . . 127.8(4) ?
    C7C C8C C9C . . 120.8(3) ?
    C7C C8C C1C . . 111.5(3) ?
    C9C C8C C1C . . 127.7(3) ?
    C8C C9C C10C . . 117.5(4) ?
    C11C C10C C9C . . 121.7(4) ?
    C12C C11C C10C . . 120.6(4) ?
    C11C C12C C7C . . 118.6(4) ?
    C18C C13C C14C . . 119.3(4) ?
    C18C C13C N1C . . 121.3(3) ?
    C14C C13C N1C . . 119.4(4) ?
    C15C C14C C13C . . 119.2(4) ?
    C14C C15C C16C . . 122.1(5) ?
    C17C C16C C15C . . 117.0(4) ?
    C17C C16C C19C . . 120.9(5) ?
    C15C C16C C19C . . 122.1(5) ?
    C16C C17C C18C . . 122.1(4) ?
    C13C C18C C17C . . 120.2(4) ?
    C4C N1C C13C . . 129.8(3) ?
    C4C N1C C1C . . 111.4(3) ?
    C13C N1C C1C . . 118.6(3) ?
    O5C N2C O4C . . 121.8(4) ?
    O5C N2C C3C . . 119.3(4) ?
    O4C N2C C3C . . 119.0(4) ?
loop_
    _geom_torsion_atom_site_label_1
    _geom_torsion_atom_site_label_2
    _geom_torsion_atom_site_label_3
    _geom_torsion_atom_site_label_4
    _geom_torsion_site_symmetry_1
    _geom_torsion_site_symmetry_2
    _geom_torsion_site_symmetry_3
    _geom_torsion_site_symmetry_4
    _geom_torsion
    _geom_torsion_publ_flag
    O2A C1A C2A O3A . . . . -6.8(4) ?
    N1A C1A C2A O3A . . . . 115.7(3) ?
    C8A C1A C2A O3A . . . . -127.1(3) ?
    O2A C1A C2A C3A . . . . -127.9(3) ?
    N1A C1A C2A C3A . . . . -5.5(3) ?
    C8A C1A C2A C3A . . . . 111.7(3) ?
    O2A C1A C2A C6A . . . . 116.7(3) ?
    N1A C1A C2A C6A . . . . -120.9(3) ?
    C8A C1A C2A C6A . . . . -3.7(3) ?
    O2B C1B C2B O3B . . . . -13.3(4) ?
    N1B C1B C2B O3B . . . . -135.2(3) ?
    C8B C1B C2B O3B . . . . 108.1(3) ?
    O2B C1B C2B C3B . . . . 111.2(3) ?
    N1B C1B C2B C3B . . . . -10.8(3) ?
    C8B C1B C2B C3B . . . . -127.4(3) ?
    O2B C1B C2B C6B . . . . -131.0(3) ?
    N1B C1B C2B C6B . . . . 107.1(3) ?
    C8B C1B C2B C6B . . . . -9.6(3) ?
    O3A C2A C3A C4A . . . . -118.8(3) ?
    C6A C2A C3A C4A . . . . 113.9(3) ?
    C1A C2A C3A C4A . . . . 3.0(3) ?
    O3A C2A C3A N2A . . . . 61.1(4) ?
    C6A C2A C3A N2A . . . . -66.2(4) ?
    C1A C2A C3A N2A . . . . -177.1(3) ?
    O3B C2B C3B C4B . . . . 130.0(3) ?
    C6B C2B C3B C4B . . . . -102.7(4) ?
    C1B C2B C3B C4B . . . . 9.1(4) ?
    O3B C2B C3B N2B . . . . -48.1(5) ?
    C6B C2B C3B N2B . . . . 79.1(4) ?
    C1B C2B C3B N2B . . . . -169.1(3) ?
    N2A C3A C4A N1A . . . . -178.8(3) ?
    C2A C3A C4A N1A . . . . 1.1(4) ?
    N2A C3A C4A S1 . . . . -1.1(5) ?
    C2A C3A C4A S1 . . . . 178.8(2) ?
    N2B C3B C4B N1B . . . . 174.8(4) ?
    C2B C3B C4B N1B . . . . -3.1(4) ?
    N2B C3B C4B S2 . . . . -4.1(6) ?
    C2B C3B C4B S2 . . . . 177.9(3) ?
    O3A C2A C6A O1A . . . . -47.8(5) ?
    C3A C2A C6A O1A . . . . 79.2(4) ?
    C1A C2A C6A O1A . . . . -171.3(3) ?
    O3A C2A C6A C7A . . . . 130.0(3) ?
    C3A C2A C6A C7A . . . . -103.0(3) ?
    C1A C2A C6A C7A . . . . 6.5(4) ?
    O3B C2B C6B O1B . . . . 65.6(5) ?
    C3B C2B C6B O1B . . . . -65.0(5) ?
    C1B C2B C6B O1B . . . . -175.9(4) ?
    O3B C2B C6B C7B . . . . -111.5(3) ?
    C3B C2B C6B C7B . . . . 117.9(3) ?
    C1B C2B C6B C7B . . . . 7.0(4) ?
    O1A C6A C7A C8A . . . . 170.6(4) ?
    C2A C6A C7A C8A . . . . -7.1(4) ?
    O1A C6A C7A C12A . . . . -4.1(7) ?
    C2A C6A C7A C12A . . . . 178.2(4) ?
    O1B C6B C7B C8B . . . . -178.4(4) ?
    C2B C6B C7B C8B . . . . -1.4(4) ?
    O1B C6B C7B C12B . . . . -3.2(6) ?
    C2B C6B C7B C12B . . . . 173.9(3) ?
    C12A C7A C8A C9A . . . . 1.3(6) ?
    C6A C7A C8A C9A . . . . -173.7(3) ?
    C12A C7A C8A C1A . . . . 179.8(4) ?
    C6A C7A C8A C1A . . . . 4.7(4) ?
    O2A C1A C8A C7A . . . . -125.2(3) ?
    N1A C1A C8A C7A . . . . 111.2(3) ?
    C2A C1A C8A C7A . . . . -0.4(4) ?
    O2A C1A C8A C9A . . . . 53.1(4) ?
    N1A C1A C8A C9A . . . . -70.6(4) ?
    C2A C1A C8A C9A . . . . 177.9(3) ?
    C12B C7B C8B C9B . . . . -2.3(5) ?
    C6B C7B C8B C9B . . . . 173.3(3) ?
    C12B C7B C8B C1B . . . . 179.2(3) ?
    C6B C7B C8B C1B . . . . -5.2(4) ?
    O2B C1B C8B C7B . . . . 136.3(3) ?
    N1B C1B C8B C7B . . . . -101.3(3) ?
    C2B C1B C8B C7B . . . . 9.4(3) ?
    O2B C1B C8B C9B . . . . -42.0(4) ?
    N1B C1B C8B C9B . . . . 80.4(4) ?
    C2B C1B C8B C9B . . . . -168.9(3) ?
    C7A C8A C9A C10A . . . . -0.8(5) ?
    C1A C8A C9A C10A . . . . -178.9(4) ?
    C7B C8B C9B C10B . . . . 0.3(5) ?
    C1B C8B C9B C10B . . . . 178.5(3) ?
    C8A C9A C10A C11A . . . . -0.2(6) ?
    C8B C9B C10B C11B . . . . 1.8(6) ?
    C9A C10A C11A C12A . . . . 0.6(7) ?
    C9B C10B C11B C12B . . . . -1.9(6) ?
    C10A C11A C12A C7A . . . . -0.1(7) ?
    C8A C7A C12A C11A . . . . -0.9(6) ?
    C6A C7A C12A C11A . . . . 173.3(4) ?
    C10B C11B C12B C7B . . . . -0.1(6) ?
    C8B C7B C12B C11B . . . . 2.2(5) ?
    C6B C7B C12B C11B . . . . -172.6(4) ?
    C18A C13A C14A C15A . . . . -1.7(5) ?
    N1A C13A C14A C15A . . . . 171.2(3) ?
    C18B C13B C14B C15B . . . . 0.2(6) ?
    N1B C13B C14B C15B . . . . -178.8(4) ?
    C13B C14B C15B C16B . . . . -1.0(7) ?
    C14B C15B C16B C17B . . . . 0.3(7) ?
    C14B C15B C16B C19B . . . . 176.9(5) ?
    C17A C16A C15A C14A . . . . 3.0(6) ?
    C19A C16A C15A C14A . . . . -174.8(3) ?
    C13A C14A C15A C16A . . . . -0.6(5) ?
    C15A C16A C17A C18A . . . . -3.2(6) ?
    C19A C16A C17A C18A . . . . 174.6(4) ?
    C14A C13A C18A C17A . . . . 1.5(5) ?
    N1A C13A C18A C17A . . . . -171.4(3) ?
    C16A C17A C18A C13A . . . . 0.9(6) ?
    C15B C16B C17B C18B . . . . 1.2(6) ?
    C19B C16B C17B C18B . . . . -175.5(4) ?
    C16B C17B C18B C13B . . . . -2.0(6) ?
    C14B C13B C18B C17B . . . . 1.2(5) ?
    N1B C13B C18B C17B . . . . -179.8(3) ?
    C3A C4A N1A C13A . . . . -155.3(3) ?
    S1 C4A N1A C13A . . . . 27.0(4) ?
    C3A C4A N1A C1A . . . . -5.1(3) ?
    S1 C4A N1A C1A . . . . 177.2(2) ?
    C18A C13A N1A C4A . . . . -132.1(3) ?
    C14A C13A N1A C4A . . . . 54.9(4) ?
    C18A C13A N1A C1A . . . . 79.4(4) ?
    C14A C13A N1A C1A . . . . -93.6(4) ?
    O2A C1A N1A C4A . . . . 132.2(3) ?
    C8A C1A N1A C4A . . . . -105.3(3) ?
    C2A C1A N1A C4A . . . . 6.6(3) ?
    O2A C1A N1A C13A . . . . -74.6(3) ?
    C8A C1A N1A C13A . . . . 48.0(4) ?
    C2A C1A N1A C13A . . . . 159.8(2) ?
    C3B C4B N1B C13B . . . . -169.6(3) ?
    S2 C4B N1B C13B . . . . 9.3(5) ?
    C3B C4B N1B C1B . . . . -4.7(4) ?
    S2 C4B N1B C1B . . . . 174.2(3) ?
    C18B C13B N1B C4B . . . . 74.3(4) ?
    C14B C13B N1B C4B . . . . -106.8(5) ?
    C18B C13B N1B C1B . . . . -89.5(4) ?
    C14B C13B N1B C1B . . . . 89.4(4) ?
    O2B C1B N1B C4B . . . . -116.6(3) ?
    C8B C1B N1B C4B . . . . 121.9(3) ?
    C2B C1B N1B C4B . . . . 10.0(3) ?
    O2B C1B N1B C13B . . . . 49.7(4) ?
    C8B C1B N1B C13B . . . . -71.8(4) ?
    C2B C1B N1B C13B . . . . 176.3(3) ?
    C4A C3A N2A O5A . . . . 171.8(3) ?
    C2A C3A N2A O5A . . . . -8.1(5) ?
    C4A C3A N2A O4A . . . . -9.6(5) ?
    C2A C3A N2A O4A . . . . 170.5(3) ?
    C4B C3B N2B O4B . . . . 4.4(7) ?
    C2B C3B N2B O4B . . . . -177.8(4) ?
    C4B C3B N2B O5B . . . . -174.2(4) ?
    C2B C3B N2B O5B . . . . 3.6(6) ?
    N1A C4A S1 C5A . . . . 26.9(3) ?
    C3A C4A S1 C5A . . . . -150.5(3) ?
    N1B C4B S2 C5B . . . . -6(4) ?
    C3B C4B S2 C5B . . . . 173(4) ?
    N1B C4B S2 C2 . . . . 21.0(5) ?
    C3B C4B S2 C2 . . . . -160.3(5) ?
    O2D C1D C2D O3D . . . . -5.4(4) ?
    N1D C1D C2D O3D . . . . 116.7(3) ?
    C8D C1D C2D O3D . . . . -126.2(3) ?
    O2D C1D C2D C3D . . . . -126.5(3) ?
    N1D C1D C2D C3D . . . . -4.4(3) ?
    C8D C1D C2D C3D . . . . 112.7(3) ?
    O2D C1D C2D C6D . . . . 118.1(3) ?
    N1D C1D C2D C6D . . . . -119.9(3) ?
    C8D C1D C2D C6D . . . . -2.8(3) ?
    O3D C2D C3D C4D . . . . -119.6(3) ?
    C6D C2D C3D C4D . . . . 112.8(3) ?
    C1D C2D C3D C4D . . . . 2.1(3) ?
    O3D C2D C3D N2D . . . . 59.7(4) ?
    C6D C2D C3D N2D . . . . -67.9(4) ?
    C1D C2D C3D N2D . . . . -178.6(3) ?
    N2D C3D C4D N1D . . . . -177.8(3) ?
    C2D C3D C4D N1D . . . . 1.5(4) ?
    N2D C3D C4D S4 . . . . -1.5(5) ?
    C2D C3D C4D S4 . . . . 177.8(2) ?
    O3D C2D C6D O1D . . . . -49.3(5) ?
    C3D C2D C6D O1D . . . . 77.9(4) ?
    C1D C2D C6D O1D . . . . -172.9(3) ?
    O3D C2D C6D C7D . . . . 129.0(3) ?
    C3D C2D C6D C7D . . . . -103.8(3) ?
    C1D C2D C6D C7D . . . . 5.4(4) ?
    O1D C6D C7D C8D . . . . 171.8(4) ?
    C2D C6D C7D C8D . . . . -6.4(4) ?
    O1D C6D C7D C12D . . . . -2.4(6) ?
    C2D C6D C7D C12D . . . . 179.4(4) ?
    C12D C7D C8D C9D . . . . 0.2(5) ?
    C6D C7D C8D C9D . . . . -174.4(3) ?
    C12D C7D C8D C1D . . . . 179.2(3) ?
    C6D C7D C8D C1D . . . . 4.6(4) ?
    O2D C1D C8D C7D . . . . -125.8(3) ?
    N1D C1D C8D C7D . . . . 110.8(3) ?
    C2D C1D C8D C7D . . . . -0.9(4) ?
    O2D C1D C8D C9D . . . . 53.1(5) ?
    N1D C1D C8D C9D . . . . -70.2(4) ?
    C2D C1D C8D C9D . . . . 178.0(3) ?
    C7D C8D C9D C10D . . . . -0.6(5) ?
    C1D C8D C9D C10D . . . . -179.5(3) ?
    C8D C9D C10D C11D . . . . 0.2(6) ?
    C9D C10D C11D C12D . . . . 0.7(7) ?
    C10D C11D C12D C7D . . . . -1.2(7) ?
    C8D C7D C12D C11D . . . . 0.7(6) ?
    C6D C7D C12D C11D . . . . 174.4(4) ?
    C18D C13D C14D C15D . . . . -3.1(5) ?
    N1D C13D C14D C15D . . . . 170.6(3) ?
    C13D C14D C15D C16D . . . . 0.4(6) ?
    C14D C15D C16D C17D . . . . 2.5(6) ?
    C14D C15D C16D C19D . . . . -176.1(4) ?
    C15D C16D C17D C18D . . . . -2.8(6) ?
    C19D C16D C17D C18D . . . . 175.8(4) ?
    C16D C17D C18D C13D . . . . 0.1(6) ?
    C14D C13D C18D C17D . . . . 2.8(5) ?
    N1D C13D C18D C17D . . . . -171.0(3) ?
    C3D C4D N1D C13D . . . . -154.6(3) ?
    S4 C4D N1D C13D . . . . 29.2(4) ?
    C3D C4D N1D C1D . . . . -4.7(4) ?
    S4 C4D N1D C1D . . . . 179.1(2) ?
    C14D C13D N1D C4D . . . . 54.7(4) ?
    C18D C13D N1D C4D . . . . -131.5(3) ?
    C14D C13D N1D C1D . . . . -93.5(4) ?
    C18D C13D N1D C1D . . . . 80.3(4) ?
    O2D C1D N1D C4D . . . . 130.9(3) ?
    C8D C1D N1D C4D . . . . -106.5(3) ?
    C2D C1D N1D C4D . . . . 5.7(3) ?
    O2D C1D N1D C13D . . . . -76.4(3) ?
    C8D C1D N1D C13D . . . . 46.3(4) ?
    C2D C1D N1D C13D . . . . 158.4(3) ?
    C4D C3D N2D O4D . . . . -9.0(5) ?
    C2D C3D N2D O4D . . . . 171.8(3) ?
    C4D C3D N2D O5D . . . . 172.5(3) ?
    C2D C3D N2D O5D . . . . -6.7(5) ?
    N1D C4D S4 C5D . . . . 23.7(3) ?
    C3D C4D S4 C5D . . . . -152.1(3) ?
    O2C C1C C2C O3C . . . . 9.4(4) ?
    N1C C1C C2C O3C . . . . 131.9(3) ?
    C8C C1C C2C O3C . . . . -112.2(3) ?
    O2C C1C C2C C3C . . . . -114.7(3) ?
    N1C C1C C2C C3C . . . . 7.8(3) ?
    C8C C1C C2C C3C . . . . 123.7(3) ?
    O2C C1C C2C C6C . . . . 128.4(3) ?
    N1C C1C C2C C6C . . . . -109.2(3) ?
    C8C C1C C2C C6C . . . . 6.8(3) ?
    O3C C2C C3C C4C . . . . -127.7(3) ?
    C6C C2C C3C C4C . . . . 105.4(4) ?
    C1C C2C C3C C4C . . . . -6.1(4) ?
    O3C C2C C3C N2C . . . . 47.7(5) ?
    C6C C2C C3C N2C . . . . -79.2(4) ?
    C1C C2C C3C N2C . . . . 169.3(3) ?
    N2C C3C C4C N1C . . . . -173.4(4) ?
    C2C C3C C4C N1C . . . . 1.6(4) ?
    N2C C3C C4C S3 . . . . 7.3(6) ?
    C2C C3C C4C S3 . . . . -177.8(3) ?
    N2C C3C C4C S3' . . . . 10.8(9) ?
    C2C C3C C4C S3' . . . . -174.2(5) ?
    C5C S3 C4C N1C . . . . 0.5(5) ?
    C5C S3 C4C C3C . . . . 179.7(4) ?
    C5C S3 C4C S3' . . . . 4.6(7) ?
    C1 S3' C4C N1C . . . . -32.4(16) ?
    C1 S3' C4C C3C . . . . 143.5(17) ?
    C1 S3' C4C S3 . . . . 150.8(18) ?
    O3C C2C C6C O1C . . . . -60.7(5) ?
    C3C C2C C6C O1C . . . . 68.7(5) ?
    C1C C2C C6C O1C . . . . 179.9(3) ?
    O3C C2C C6C C7C . . . . 116.0(3) ?
    C3C C2C C6C C7C . . . . -114.6(3) ?
    C1C C2C C6C C7C . . . . -3.4(3) ?
    O1C C6C C7C C8C . . . . 174.8(4) ?
    C2C C6C C7C C8C . . . . -1.7(4) ?
    O1C C6C C7C C12C . . . . 0.5(6) ?
    C2C C6C C7C C12C . . . . -176.0(3) ?
    C12C C7C C8C C9C . . . . 2.1(5) ?
    C6C C7C C8C C9C . . . . -172.6(3) ?
    C12C C7C C8C C1C . . . . -178.8(3) ?
    C6C C7C C8C C1C . . . . 6.5(4) ?
    O2C C1C C8C C7C . . . . -135.5(3) ?
    N1C C1C C8C C7C . . . . 101.5(3) ?
    C2C C1C C8C C7C . . . . -8.4(3) ?
    O2C C1C C8C C9C . . . . 43.5(5) ?
    N1C C1C C8C C9C . . . . -79.5(4) ?
    C2C C1C C8C C9C . . . . 170.6(3) ?
    C7C C8C C9C C10C . . . . -0.4(6) ?
    C1C C8C C9C C10C . . . . -179.4(4) ?
    C8C C9C C10C C11C . . . . -1.6(7) ?
    C9C C10C C11C C12C . . . . 1.9(7) ?
    C10C C11C C12C C7C . . . . -0.2(6) ?
    C8C C7C C12C C11C . . . . -1.8(5) ?
    C6C C7C C12C C11C . . . . 172.0(4) ?
    C18C C13C C14C C15C . . . . -1.0(7) ?
    N1C C13C C14C C15C . . . . 178.0(5) ?
    C13C C14C C15C C16C . . . . -0.7(9) ?
    C14C C15C C16C C17C . . . . 3.0(8) ?
    C14C C15C C16C C19C . . . . -176.1(6) ?
    C15C C16C C17C C18C . . . . -3.6(7) ?
    C19C C16C C17C C18C . . . . 175.4(4) ?
    C14C C13C C18C C17C . . . . 0.4(6) ?
    N1C C13C C18C C17C . . . . -178.6(3) ?
    C16C C17C C18C C13C . . . . 2.0(6) ?
    C3C C4C N1C C13C . . . . 178.1(3) ?
    S3 C4C N1C C13C . . . . -2.7(6) ?
    S3' C4C N1C C13C . . . . -4.5(5) ?
    C3C C4C N1C C1C . . . . 4.1(4) ?
    S3 C4C N1C C1C . . . . -176.7(3) ?
    S3' C4C N1C C1C . . . . -178.5(3) ?
    C18C C13C N1C C4C . . . . -89.6(5) ?
    C14C C13C N1C C4C . . . . 91.4(5) ?
    C18C C13C N1C C1C . . . . 84.0(4) ?
    C14C C13C N1C C1C . . . . -94.9(4) ?
    O2C C1C N1C C4C . . . . 119.2(3) ?
    C8C C1C N1C C4C . . . . -119.1(3) ?
    C2C C1C N1C C4C . . . . -7.5(3) ?
    O2C C1C N1C C13C . . . . -55.5(4) ?
    C8C C1C N1C C13C . . . . 66.2(4) ?
    C2C C1C N1C C13C . . . . 177.7(3) ?
    C4C C3C N2C O5C . . . . 169.8(4) ?
    C2C C3C N2C O5C . . . . -4.7(6) ?
    C4C C3C N2C O4C . . . . -9.1(7) ?
    C2C C3C N2C O4C . . . . 176.3(4) ?
loop_
    _geom_hbond_atom_site_label_D
    _geom_hbond_atom_site_label_H
    _geom_hbond_atom_site_label_A
    _geom_hbond_site_symmetry_A
    _geom_hbond_distance_DH
    _geom_hbond_distance_HA
    _geom_hbond_distance_DA
    _geom_hbond_angle_DHA
    _geom_hbond_publ_flag
    O3B H3B O5B . 0.82 2.19 2.748(4) 125.2 yes
    O3C H3C O5C . 0.82 2.17 2.728(4) 125.8 yes
    O2A H2A O3A 2_666 0.82 1.97 2.785(3) 175.1 yes
    O3A H3A O3B 1_655 0.82 2.04 2.854(3) 171.9 yes
    O2B H2B O1A 1_455 0.82 2.01 2.787(3) 156.9 yes
    O2C H2C O5D 2_677 0.82 2.57 3.133(4) 126.8 yes
    O2C H2C O1D 2_677 0.82 2.03 2.797(4) 154.9 yes
    O3D H3D O3C 2_677 0.82 2.04 2.857(3) 175.1 yes
    C10A H10A O5A 1_455 0.93 2.54 3.347(5) 145.5 yes
    C10C H10C O5C 1_545 0.93 2.50 3.331(6) 149.4 yes
    C10D H10D O5D 1_545 0.93 2.59 3.437(5) 151.2 yes
    C10B H10B O5B 1_655 0.93 2.53 3.316(6) 142.3 yes
    C2 H20 O1C 2_576 0.96 2.50 3.446(7) 170.2 yes
