# Supplementary material for: (3aR*,8bR*)-3a,8b-Dihy­droxy-1-(4-methyl­phen­yl)-2-methyl­sulfanyl-3-nitro-1,8b-di­hydro­indeno­[1,2-b]pyrrol-4(3aH)-one
Source: Acta Crystallogr Sect E Struct Rep Online. 2014 Feb 12;70(Pt 3):o279–80. doi: 10.1107/S1600536814002712 (PMC3998437; doi:10.1107/S1600536814002712)
Supplement: Supplementary file 2 [file e-70-0o279-Isup2.hkl]

#
# h,k,l, Fc-squared, Fo-squared, sigma(Fo-squared) and status flag
#
data_I
_shelx_title ' J4ME in P-1'
_shelx_refln_list_code          4
_shelx_F_calc_maximum      312.95
_exptl_crystal_F_000      1600.00
_reflns_d_resolution_high  0.8255
 
loop_
 _symmetry_equiv_pos_as_xyz
 'x, y, z'
 '-x, -y, -z'
 
_cell_length_a    10.0830
_cell_length_b    10.2775
_cell_length_c    34.6579
_cell_angle_alpha  97.540
_cell_angle_beta   96.028
_cell_angle_gamma  97.138
 
_shelx_F_squared_multiplier     1.000
 
loop_
 _refln_index_h
 _refln_index_k
 _refln_index_l
 _refln_F_squared_calc
 _refln_F_squared_meas
 _refln_F_squared_sigma
 _refln_observed_status
   2   0   0      139.71      130.39      7.30 o
   3   0   0     4204.19     3715.98     67.34 o
   4   0   0      100.19       84.04      5.79 o
   5   0   0      459.22      508.75     18.15 o
   6   0   0     3247.70     3208.71     73.08 o
   7   0   0       65.35       67.65      5.96 o
   8   0   0      748.99      579.83     16.61 o
   9   0   0      216.04      228.86     19.31 o
  10   0   0       46.18       82.88     11.49 o
  11   0   0      400.64      459.03     25.39 o
  12   0   0       78.31      118.97     17.81 o
 -12   1   0      111.07      108.24     13.17 o
 -11   1   0       68.02       80.01     14.33 o
 -10   1   0        0.64       10.26      9.28 o
  -9   1   0       11.13        2.95      7.85 o
  -8   1   0        9.98       -2.19      5.01 o
  -7   1   0      734.84      725.05     19.27 o
  -6   1   0       45.66      100.84      6.36 o
  -5   1   0      931.08      983.59     18.33 o
  -4   1   0     6046.64     6118.89     99.89 o
  -3   1   0     6310.84     6251.02    112.15 o
  -2   1   0     1062.53     1225.25     44.36 o
  -1   1   0       19.28        9.76      5.67 o
   0   1   0       14.75       -0.54      1.09 o
   1   1   0     3350.57     3231.44    104.62 o
   2   1   0     2670.20     2332.42     48.66 o
   3   1   0      180.45      174.85      5.67 o
   4   1   0       35.81       59.54      4.06 o
   5   1   0      745.05      738.70     14.15 o
   6   1   0     3231.72     3192.02     48.07 o
   7   1   0       99.15      130.77      8.26 o
   8   1   0      208.23      230.55     11.04 o
   9   1   0       47.15       42.03      7.51 o
  10   1   0        6.29       26.85     11.33 o
  11   1   0      320.11      321.67     17.68 o
 -12   2   0        9.24       10.04      8.35 o
 -11   2   0        8.00       21.29      7.85 o
 -10   2   0        1.21       -4.00      8.00 o
  -9   2   0       27.03       43.85      9.03 o
  -8   2   0      380.24      355.99     15.36 o
  -7   2   0        5.49        2.81      4.37 o
  -6   2   0     1228.10     1212.09     24.30 o
  -5   2   0        2.16       23.17      8.78 o
  -4   2   0     1783.31     2143.76     42.44 o
  -3   2   0     7325.98     9456.54    148.85 o
  -2   2   0     7289.98     8075.67    156.09 o
  -1   2   0    12227.01    12916.84    705.67 o
   0   2   0     5430.67     5402.09    163.11 o
   1   2   0     4815.89     4732.67    175.88 o
   2   2   0      400.51      495.21     21.78 o
   3   2   0       14.17       11.53      2.33 o
   4   2   0     2243.55     2236.60     36.02 o
   5   2   0      241.32      315.48     14.18 o
   6   2   0      159.99      178.24      7.85 o
   7   2   0       64.52      104.22     10.97 o
   8   2   0      502.00      457.42     14.89 o
   9   2   0      215.03      275.78     14.55 o
  10   2   0        0.33       21.85      7.69 o
  11   2   0      118.32      134.85     15.94 o
 -12   3   0       50.90       60.84     16.77 o
 -11   3   0      231.87      263.84     14.84 o
 -10   3   0        4.66       17.94      7.24 o
  -9   3   0       38.12       24.26      9.77 o
  -8   3   0     1597.46     1387.37     35.87 o
  -7   3   0      566.47      831.53     43.13 o
  -6   3   0      352.99      472.76     35.17 o
  -5   3   0        0.16       16.08      3.96 o
  -4   3   0     2253.64     2449.12     37.50 o
  -3   3   0      180.27      258.60      6.99 o
  -2   3   0      805.80      718.12     31.08 o
   0   3   0     1530.31     1259.61     60.14 o
   1   3   0      903.76     1217.08     33.54 o
   2   3   0     5727.85     4940.23     79.94 o
   3   3   0       21.48       20.72     12.00 o
   4   3   0     1133.84     1210.96     20.54 o
   5   3   0      548.68      500.75     11.95 o
   6   3   0       50.10       35.78      5.01 o
   7   3   0      436.44      421.85     13.48 o
   8   3   0       23.63       20.29      6.97 o
   9   3   0        0.86       -3.29      6.57 o
  10   3   0        3.95        0.69      7.68 o
  11   3   0       40.94       49.97      9.90 o
 -11   4   0        6.56       -1.22      7.04 o
 -10   4   0        9.89        5.27      6.54 o
  -9   4   0       91.08       88.43      8.73 o
  -8   4   0       69.18       97.95      9.15 o
  -7   4   0      521.93      458.47     15.86 o
  -6   4   0       18.03       49.12     30.54 o
  -5   4   0      862.17      789.18     17.18 o
  -4   4   0     1308.90     1607.00     23.13 o
  -3   4   0      134.55      174.61      5.85 o
  -2   4   0       25.39       65.63     13.09 o
  -1   4   0     2371.02     2095.18    109.07 o
   0   4   0    10125.37     9004.33    285.71 o
   1   4   0      725.48      609.31     13.01 o
   2   4   0     2614.34     2574.40     56.34 o
   3   4   0     1303.23     1348.54     25.47 o
   4   4   0        1.44        1.10      2.61 o
   5   4   0      262.15      286.44      9.20 o
   6   4   0      198.38      207.17      9.36 o
   7   4   0       14.11       15.12      5.99 o
   8   4   0       81.09      106.02     10.71 o
   9   4   0        7.42        8.83      7.22 o
  10   4   0        6.32       16.49      8.81 o
 -11   5   0       12.10        7.71      9.22 o
 -10   5   0       13.04       18.48      6.98 o
  -9   5   0       23.91       29.07      6.86 o
  -8   5   0       99.14      172.63      9.78 o
  -7   5   0       18.22       32.55      5.69 o
  -6   5   0      397.47      371.05      9.79 o
  -5   5   0       48.71       73.29      5.62 o
  -4   5   0     1248.06     1200.47     24.07 o
  -3   5   0     2294.89     2522.25    100.15 o
  -2   5   0     1607.25     1353.65     74.17 o
  -1   5   0      364.15      287.94     28.36 o
   0   5   0     1453.03     1218.04     43.76 o
   1   5   0        0.01       12.87      2.26 o
   2   5   0     3365.55     3008.94     52.01 o
   3   5   0      157.87      149.36      5.92 o
   4   5   0      117.40       92.74      5.52 o
   5   5   0       28.67       23.08      4.53 o
   6   5   0      613.03      602.56     17.15 o
   7   5   0      298.49      331.19     13.34 o
   8   5   0      260.52      290.66     15.29 o
   9   5   0       12.30       20.07      7.79 o
  10   5   0       30.67       38.32     13.33 o
 -11   6   0      166.56      132.37     14.16 o
 -10   6   0       12.52       18.19      8.34 o
  -9   6   0        5.58        4.74      6.41 o
  -8   6   0      960.50     1075.25     27.78 o
  -7   6   0      716.95      782.12     20.97 o
  -6   6   0     2425.62     2454.19     47.32 o
  -5   6   0        2.42       -1.95      3.90 o
  -4   6   0       64.54       74.45      6.84 o
  -3   6   0       37.44       62.04     31.08 o
  -2   6   0      716.42      687.37     37.89 o
  -1   6   0      933.19      824.55     56.71 o
   0   6   0       36.37       44.72     16.36 o
   1   6   0       47.25       51.52      3.73 o
   2   6   0        1.97        2.92      2.62 o
   3   6   0        0.07        3.07      3.53 o
   4   6   0        4.66        6.27      3.53 o
   5   6   0     1078.19      942.01     20.79 o
   6   6   0      495.88      518.58     15.71 o
   7   6   0      393.40      410.75     15.01 o
   8   6   0      191.66      211.54     12.12 o
   9   6   0        1.88       13.93      9.22 o
 -10   7   0        8.73       21.14      7.07 o
  -9   7   0      179.34      167.49     10.26 o
  -8   7   0       11.24       39.35      7.99 o
  -7   7   0      220.68      373.55     23.45 o
  -6   7   0      749.19      775.06     26.06 o
  -5   7   0       24.78       23.26     12.12 o
  -4   7   0       10.98       40.16     15.02 o
  -3   7   0      271.80      267.20     29.99 o
  -2   7   0      714.52      766.81     42.55 o
  -1   7   0      242.38      230.13     31.63 o
   0   7   0      724.10      707.33     26.38 o
   1   7   0      148.13      129.57      9.19 o
   2   7   0        0.25        5.73      2.91 o
   3   7   0     1606.96     1563.68     32.84 o
   4   7   0       20.10       19.80      5.69 o
   5   7   0       17.66       11.98      6.21 o
   6   7   0       15.02       13.01      6.61 o
   7   7   0        0.01        5.05      7.40 o
   8   7   0        6.18       -0.05     10.29 o
 -10   8   0       52.66       54.87      8.87 o
  -9   8   0       26.37       33.32     11.00 o
  -8   8   0       31.28       20.89     13.09 o
  -7   8   0      100.57      118.13     13.63 o
  -6   8   0      641.26      639.83     30.22 o
  -5   8   0     1323.95     1332.32     48.00 o
  -4   8   0      321.21      278.12     38.17 o
  -3   8   0       50.15       31.63     20.72 o
  -2   8   0      307.16      343.56     40.35 o
  -1   8   0      709.98      754.75     58.90 o
   0   8   0      561.51      491.96     21.14 o
   1   8   0       76.02       72.43      9.85 o
   2   8   0        6.07        1.05      3.17 o
   3   8   0      137.49      171.81      9.87 o
   4   8   0      122.00      119.41      9.11 o
   5   8   0      151.34      174.53     10.50 o
   6   8   0        0.99       15.43      6.77 o
   7   8   0       16.35       29.53      7.84 o
   8   8   0        7.75       16.45      9.56 o
  -9   9   0       15.93       68.71     20.72 o
  -8   9   0       16.73       41.45     17.45 o
  -7   9   0      336.57      404.04     25.59 o
  -6   9   0       21.09       -3.61      8.95 o
  -5   9   0       95.99      110.16     30.54 o
  -4   9   0       65.18       97.07     29.45 o
  -3   9   0        1.23       -9.27     18.54 o
  -2   9   0      169.70      103.61     29.45 o
  -1   9   0      576.39      508.25     49.08 o
   0   9   0      163.79      175.46     32.72 o
   1   9   0        0.48       -6.82     13.63 o
   2   9   0      571.03      579.02     22.46 o
   3   9   0       15.05       10.28      4.95 o
   4   9   0       14.15       23.78      6.02 o
   5   9   0      136.31      176.27     11.01 o
   6   9   0        1.18       10.15      7.35 o
  -8  10   0        3.98        7.63     15.27 o
  -7  10   0      101.75      221.67     40.90 o
  -6  10   0       60.20       67.97     13.32 o
  -5  10   0       19.18       30.54     22.90 o
  -4  10   0      304.18      308.66     43.63 o
  -3  10   0       14.37       18.54     20.72 o
  -2  10   0      344.37      270.49     41.45 o
  -1  10   0      608.48      671.85     62.17 o
   0  10   0      287.66      307.04     18.88 o
   1  10   0      182.39      192.36     18.00 o
   2  10   0        9.13        0.98      9.02 o
   3  10   0       37.14       41.61      6.47 o
   4  10   0        3.29       -3.09      6.46 o
   5  10   0        2.85       13.42      7.12 o
  -6  11   0       63.92       88.32     13.66 o
  -5  11   0        5.44        2.18     23.99 o
  -4  11   0      114.55      131.97     33.81 o
  -3  11   0        0.62       16.36     22.90 o
  -2  11   0        7.45       -1.09     22.90 o
  -1  11   0       50.01       64.32     18.54 o
   0  11   0       27.02       43.52     16.91 o
   1  11   0       36.92       26.18     11.96 o
   2  11   0        0.39        4.39     11.60 o
   3  11   0        0.15       -6.44     12.88 o
  -4  12   0       48.96       76.35     33.81 o
  -3  12   0        2.55        7.63     25.09 o
  -2  12   0        4.69       27.27     27.27 o
  -1  12   0       39.58       17.18     10.35 o
   0  12   0        3.70       -2.07     10.27 o
   1  12   0        1.42       -7.63     19.63 o
  -1 -12   1        0.16       -5.90     11.80 o
   0 -12   1       30.99       37.45     13.63 o
   1 -12   1       18.86        8.30     12.54 o
   2 -12   1       58.16       66.53     29.45 o
   3 -12   1       80.74      113.43     35.99 o
   4 -12   1       32.39       32.72     26.18 o
  -4 -11   1        0.59       -6.66     13.32 o
  -3 -11   1       19.89        6.18     12.68 o
  -2 -11   1       63.77       65.37     14.63 o
  -1 -11   1       31.51       22.50     10.27 o
   0 -11   1       19.27       25.09     11.45 o
   1 -11   1        9.88       20.95      8.31 o
   2 -11   1      102.92      119.97     34.90 o
   3 -11   1       44.52       53.44     29.45 o
   4 -11   1      157.39      111.25     34.90 o
   5 -11   1        1.89       -2.18     21.81 o
   6 -11   1      107.38       68.18     13.75 o
   7 -11   1       37.37       45.08     26.72 o
  -5 -10   1       30.85       37.15      8.28 o
  -4 -10   1        0.19        2.34      6.60 o
  -3 -10   1       42.75       36.85     10.70 o
  -2 -10   1        0.26        2.18      9.14 o
  -1 -10   1        8.40       27.42     10.13 o
   0 -10   1      730.62      673.44     37.63 o
   1 -10   1      188.80      167.52     29.45 o
   2 -10   1       35.51       26.18     23.99 o
   3 -10   1       41.84       62.17     26.18 o
   4 -10   1       56.93       95.98     28.36 o
   5 -10   1      227.94      208.32     37.08 o
   6 -10   1       44.60       50.34     15.81 o
   7 -10   1        5.24       14.86     11.22 o
   8 -10   1      111.23      135.24     22.90 o
  -7  -9   1       32.52       64.37     10.98 o
  -6  -9   1       30.49       49.89      9.76 o
  -5  -9   1        3.51        8.87      7.40 o
  -4  -9   1       17.31       20.48      5.60 o
  -3  -9   1       90.91      131.52      7.19 o
  -2  -9   1      288.71      321.83     17.72 o
  -1  -9   1       11.03       -5.80     16.91 o
   0  -9   1       13.71       15.98     11.45 o
   1  -9   1        0.45       -1.09     17.45 o
   2  -9   1       87.38      130.88     30.54 o
   3  -9   1       60.64       73.08     27.27 o
   4  -9   1      123.60      153.78     32.72 o
   5  -9   1      157.73      166.59     18.54 o
   6  -9   1       76.04       79.94     13.44 o
   7  -9   1      102.53      106.04     15.85 o
   8  -9   1       22.78       35.99     17.45 o
   9  -9   1       81.21       87.25     21.81 o
  -8  -8   1       12.15        5.47     11.82 o
  -7  -8   1       34.83       47.05      9.65 o
  -6  -8   1      152.07      171.89     11.74 o
  -5  -8   1       63.40       93.87      9.92 o
  -4  -8   1       61.17       56.33      8.69 o
  -3  -8   1      135.18      131.49      8.79 o
  -2  -8   1      684.18      678.39     16.11 o
  -1  -8   1       44.51       36.58      7.89 o
   0  -8   1       81.16       64.51      9.27 o
   1  -8   1      301.72      308.66     38.17 o
   2  -8   1      624.74      573.69     51.26 o
   3  -8   1      239.07      206.14     33.81 o
   4  -8   1       20.95       27.27     20.72 o
   5  -8   1      278.02      282.48     17.35 o
   6  -8   1       43.60       88.74     59.99 o
   7  -8   1       95.45      122.95     12.05 o
   8  -8   1        1.10        4.91     16.36 o
   9  -8   1      101.11       91.03     14.13 o
  10  -8   1        2.24        0.45      7.53 o
  -8  -7   1       14.48        3.90     13.38 o
  -7  -7   1        2.21       -3.31      6.61 o
  -6  -7   1        0.03       -2.89      5.77 o
  -5  -7   1       97.60       71.40      7.59 o
  -4  -7   1       52.42       78.44     12.42 o
  -3  -7   1      334.50      274.49     18.18 o
  -2  -7   1      544.48      520.58     13.14 o
  -1  -7   1       38.39       33.71      3.19 o
   0  -7   1      236.76      244.53     11.11 o
   1  -7   1       14.44        8.73     15.27 o
   2  -7   1       84.21       77.72     38.17 o
   3  -7   1       93.44       91.88     17.54 o
   4  -7   1      172.60      182.67     43.08 o
   5  -7   1     1119.15     1269.67    108.52 o
   6  -7   1      676.08      659.77     23.54 o
   7  -7   1     1118.46     1138.11     31.45 o
   8  -7   1      496.39      539.43     17.82 o
   9  -7   1       34.53       36.77      7.56 o
  10  -7   1       41.22       36.90      7.57 o
  -9  -6   1       56.56       77.30     11.10 o
  -8  -6   1       22.02       26.28      6.87 o
  -7  -6   1       95.22      116.52      9.45 o
  -6  -6   1      476.18      484.67     15.44 o
  -5  -6   1        0.95        3.40      4.19 o
  -4  -6   1      884.92      856.69     18.78 o
  -3  -6   1      304.05      289.76      9.91 o
  -2  -6   1      134.45      129.88      5.76 o
  -1  -6   1       29.61       16.84      2.14 o
   0  -6   1      818.72      621.68     45.81 o
   1  -6   1       20.46       80.71     18.54 o
   2  -6   1      196.79      177.69     25.63 o
   3  -6   1      695.47      715.78     57.26 o
   4  -6   1      343.78      350.66     11.64 o
   5  -6   1      126.71      172.32     11.34 o
   6  -6   1        7.59       11.78      4.01 o
   7  -6   1     1941.00     1890.21     41.75 o
   8  -6   1      785.27      917.07     24.81 o
   9  -6   1      163.08      183.18     11.84 o
  10  -6   1        1.92       14.90      7.64 o
  11  -6   1        0.01        8.44     10.61 o
 -10  -5   1        0.53       -4.57      9.13 o
  -9  -5   1      161.89      206.33     14.27 o
  -8  -5   1       76.48      122.81     20.81 o
  -7  -5   1        4.65       18.26      6.17 o
  -6  -5   1      102.72      168.22     13.50 o
  -5  -5   1       15.34        9.84      4.02 o
  -4  -5   1      196.42      206.62      8.53 o
  -3  -5   1       70.17      125.72      5.22 o
  -2  -5   1      266.09      291.66     11.91 o
  -1  -5   1      840.13      849.64     16.14 o
   0  -5   1     7219.43     6455.69    315.20 o
   1  -5   1     1756.51     1781.07     98.16 o
   2  -5   1      265.05      239.95     19.28 o
   3  -5   1     2500.98     2896.42    113.20 o
   4  -5   1      443.26      545.57      9.40 o
   5  -5   1        9.80        9.09      2.95 o
   6  -5   1       34.04       56.26      4.80 o
   7  -5   1      623.60      648.06     16.87 o
   8  -5   1     2128.33     2087.58     42.19 o
   9  -5   1       19.49       21.20      6.33 o
  10  -5   1       64.99       60.01      8.61 o
  11  -5   1       80.00       79.75     10.72 o
 -10  -4   1        0.02        0.85      8.19 o
  -9  -4   1       30.73       40.39      8.36 o
  -8  -4   1        4.92       34.94      9.60 o
  -7  -4   1        1.77        4.28      5.13 o
  -6  -4   1      375.91      361.35     11.76 o
  -5  -4   1       22.83       12.04      3.95 o
  -4  -4   1       64.40       63.73      4.40 o
  -3  -4   1       94.53      178.90     10.37 o
  -2  -4   1      529.87      471.40      8.65 o
  -1  -4   1     2430.11     2134.27     36.66 o
   0  -4   1     8800.45     7548.48    209.50 o
   1  -4   1      750.07      651.13     42.54 o
   2  -4   1     7135.19     6614.92    242.55 o
   3  -4   1     1296.56     1705.13     27.92 o
   4  -4   1        1.42       -0.95      2.14 o
   5  -4   1      539.89      446.38     11.84 o
   6  -4   1       70.53      116.80      9.61 o
   7  -4   1       73.02       77.25     11.78 o
   8  -4   1       78.57       95.16     13.09 o
   9  -4   1      369.17      410.88     17.47 o
  10  -4   1       20.69       13.79      6.94 o
  11  -4   1      117.72      128.61     15.70 o
 -11  -3   1        0.79        5.67      7.86 o
 -10  -3   1        7.22       -1.33      7.29 o
  -9  -3   1      180.72      152.71     12.35 o
  -8  -3   1        8.75        1.76      6.80 o
  -7  -3   1      261.32      272.53     10.56 o
  -6  -3   1      235.10      240.88      8.97 o
  -5  -3   1      649.26      536.08     12.39 o
  -4  -3   1      769.51      650.39     13.39 o
  -3  -3   1      212.84      373.59     18.70 o
  -2  -3   1     3181.04     2915.85     48.29 o
  -1  -3   1      417.88      380.71      8.41 o
   0  -3   1     2367.08     2196.22     52.89 o
   2  -3   1    15177.40    14572.70    309.30 o
   3  -3   1     1509.35     1720.33     31.80 o
   4  -3   1     1262.48     1483.12     25.92 o
   5  -3   1        7.11       24.67      4.06 o
   6  -3   1        4.16       13.23      3.88 o
   7  -3   1     1832.02     1913.22     41.93 o
   8  -3   1      404.17      367.93     16.29 o
   9  -3   1      218.25      223.87     16.66 o
  10  -3   1      100.68       87.77     13.13 o
  11  -3   1       12.42       17.25      8.02 o
  12  -3   1       89.14       95.79     17.69 o
 -11  -2   1       21.22       33.89      9.96 o
 -10  -2   1      192.25      210.03     13.65 o
  -9  -2   1       30.76       39.12      7.21 o
  -8  -2   1       67.85       57.85      7.33 o
  -7  -2   1      185.01      193.17      9.79 o
  -6  -2   1       66.34       27.75      4.60 o
  -5  -2   1     1211.55     1068.31     20.03 o
  -4  -2   1        6.34       40.25      3.97 o
  -3  -2   1      894.41      801.54     16.03 o
  -2  -2   1     3341.05     3404.89     91.48 o
  -1  -2   1     9495.63     8456.40    129.23 o
   0  -2   1    14537.14    13570.04    765.80 o
   1  -2   1      941.55     1057.45     33.16 o
   2  -2   1      309.00      355.56     10.25 o
   3  -2   1     1126.43     1108.24     21.23 o
   4  -2   1      110.17      108.84      8.70 o
   5  -2   1     5179.27     5290.48     87.58 o
   6  -2   1      366.11      324.86     19.59 o
   7  -2   1       21.40       17.17      5.12 o
   8  -2   1      124.22      134.31     10.90 o
   9  -2   1      442.66      438.38     22.20 o
  10  -2   1      162.70      169.58     14.35 o
  11  -2   1       25.47       39.17     10.06 o
  12  -2   1        4.40        8.70      8.85 o
 -11  -1   1       36.48       81.41      9.33 o
 -10  -1   1       60.48       86.11     13.54 o
  -9  -1   1      248.80      222.79     13.23 o
  -8  -1   1      257.00      226.27     10.78 o
  -7  -1   1       98.78      136.54      7.88 o
  -6  -1   1        6.88        6.38      3.52 o
  -5  -1   1        2.94       20.11      3.09 o
  -4  -1   1     1434.65     1322.10     22.59 o
  -3  -1   1     1037.92      886.96     16.75 o
  -2  -1   1        6.72       11.77      2.64 o
  -1  -1   1    22565.23    19750.00    406.56 o
   1  -1   1    22326.84    22211.94    632.44 o
   2  -1   1      111.67      284.30     11.57 o
   3  -1   1     1353.71     1385.08     53.98 o
   4  -1   1     4563.04     4444.28     97.72 o
   5  -1   1     4573.20     4368.92     67.26 o
   6  -1   1       30.37       41.65      4.48 o
   7  -1   1      324.18      328.71     11.23 o
   8  -1   1       11.75       26.11      6.04 o
   9  -1   1        0.02       -3.50      7.87 o
  10  -1   1        3.00        0.96      9.46 o
  11  -1   1      334.79      348.08     22.86 o
  12  -1   1        0.27       32.28      9.97 o
 -12   0   1        3.24       22.44     11.63 o
 -11   0   1       60.22      103.50     16.00 o
 -10   0   1       26.17        6.18      9.71 o
  -9   0   1       24.05       47.42      9.18 o
  -8   0   1        3.63       10.15      7.19 o
  -7   0   1       52.32       71.50      6.19 o
  -6   0   1      819.17      745.76     16.16 o
  -5   0   1      389.11      391.04     14.09 o
  -4   0   1     2964.28     2576.79     40.53 o
  -3   0   1       42.42       25.21      3.87 o
  -2   0   1    14319.63    14135.31    525.16 o
  -1   0   1      520.50      156.80      5.43 o
   0   0   1        2.61        0.00     10.91 o
   1   0   1    19921.60    11763.39    919.44 o
   2   0   1    10921.38    10178.24    894.90 o
   3   0   1     5680.16     5071.40     90.87 o
   4   0   1        0.22        8.03      3.59 o
   5   0   1       28.42        3.82      3.09 o
   6   0   1      383.83      426.82     11.48 o
   7   0   1      752.26      707.85     17.11 o
   8   0   1       17.77       23.17      6.09 o
   9   0   1       86.99       69.84      9.62 o
  10   0   1      361.88      319.64     17.71 o
  11   0   1        8.02       45.67     12.47 o
 -12   1   1      181.47      212.39     16.31 o
 -11   1   1        5.15        7.88      7.47 o
 -10   1   1       13.83       19.53      8.30 o
  -9   1   1      519.36      422.25     18.21 o
  -8   1   1       81.66       74.20      8.05 o
  -7   1   1       39.56       36.64      5.52 o
  -6   1   1      419.28      399.44     10.55 o
  -5   1   1      320.11      351.16     29.59 o
  -4   1   1      791.97      689.98     28.07 o
  -3   1   1     1767.65     1569.75     27.62 o
  -2   1   1     9289.16    10745.20    262.59 o
  -1   1   1     1037.94      928.44     23.33 o
   0   1   1     7416.31     5600.60    242.13 o
   1   1   1      917.31      568.51     18.46 o
   2   1   1     3436.57     2930.84    116.24 o
   3   1   1      160.83      162.78      5.39 o
   4   1   1      201.77      221.28      6.89 o
   5   1   1      453.67      463.45     10.42 o
   6   1   1      169.53      211.46      8.37 o
   7   1   1      565.65      474.93     15.93 o
   8   1   1      132.83      127.22      8.76 o
   9   1   1        3.74       -3.37      6.75 o
  10   1   1      491.27      446.58     19.59 o
  11   1   1       20.30       42.06     10.44 o
 -12   2   1        1.25       12.21      8.48 o
 -11   2   1        1.60        6.13      7.36 o
 -10   2   1      128.71      149.39     10.64 o
  -9   2   1      439.69      396.98     17.51 o
  -8   2   1      279.81      292.02     14.21 o
  -7   2   1      225.59      243.09     12.22 o
  -6   2   1     2659.73     2597.87     75.12 o
  -5   2   1     4603.69     5182.03    139.74 o
  -4   2   1     4762.02     4937.56     89.56 o
  -3   2   1       57.48      272.03     14.02 o
  -2   2   1      206.86      284.64      5.67 o
  -1   2   1      125.89      124.34     13.09 o
   0   2   1     5011.43     4567.46    138.05 o
   1   2   1     1844.71     1885.47     61.26 o
   2   2   1      529.47      616.04     26.34 o
   3   2   1      224.83      190.74      6.17 o
   4   2   1      137.03      135.73      5.74 o
   5   2   1      754.27      684.74     16.31 o
   6   2   1      381.77      401.18     11.23 o
   7   2   1     1888.45     1759.58     34.66 o
   8   2   1       33.01       46.01      8.05 o
   9   2   1       32.94       35.73      7.24 o
  10   2   1      395.77      422.26     18.03 o
  11   2   1        2.94       28.20     13.63 o
 -12   3   1        7.46       21.15     10.48 o
 -11   3   1       17.78       22.77      8.02 o
 -10   3   1      253.75      238.21     13.31 o
  -9   3   1       34.78       46.65      7.71 o
  -8   3   1       24.16       39.41      7.00 o
  -7   3   1      225.92      255.02     14.38 o
  -6   3   1       43.39       53.85      9.09 o
  -5   3   1     2775.55     3162.04     51.93 o
  -4   3   1      145.43      188.30      5.94 o
  -3   3   1     2772.92     2913.82     43.53 o
  -2   3   1      498.82      443.91     23.91 o
  -1   3   1      549.22      476.62     35.99 o
   0   3   1     2791.40     2962.01     89.84 o
   1   3   1     1922.60     1900.18     35.13 o
   2   3   1     4274.94     3938.44     60.91 o
   3   3   1     4423.00     4329.71     67.68 o
   4   3   1       33.44       83.43      6.71 o
   5   3   1       14.03       17.51      3.37 o
   6   3   1      199.49      211.16      8.84 o
   7   3   1       11.00        9.00      5.10 o
   8   3   1        8.96       10.61      6.57 o
   9   3   1       12.25        2.18      7.49 o
  10   3   1       48.01       34.67      9.22 o
  11   3   1       19.34       10.13     15.43 o
 -11   4   1        0.16       -1.39      6.74 o
 -10   4   1        0.47        8.28      6.66 o
  -9   4   1       58.68       70.99      8.49 o
  -8   4   1       92.76       63.12      7.22 o
  -7   4   1       23.11       33.06      6.75 o
  -6   4   1       11.28       64.02     13.12 o
  -5   4   1     1275.35     1236.05     20.70 o
  -4   4   1       20.08       17.20      3.12 o
  -3   4   1      348.43      364.15     11.99 o
  -2   4   1      622.10      615.64     41.99 o
  -1   4   1     1501.18     1649.10     89.44 o
   0   4   1     1215.73     1127.72     47.44 o
   1   4   1     1482.85     1483.78     29.18 o
   2   4   1     1690.89     1751.80     31.42 o
   3   4   1     2473.51     2456.89     40.05 o
   4   4   1      191.87      181.52      6.77 o
   5   4   1      256.62      239.29      8.51 o
   6   4   1       24.27       57.26      6.60 o
   7   4   1        0.45       -2.57      5.14 o
   8   4   1      499.78      547.30     20.05 o
   9   4   1       12.27        6.02      7.31 o
  10   4   1        4.65       15.86      8.85 o
 -11   5   1       25.36       35.39     10.40 o
 -10   5   1      163.28      140.85     12.12 o
  -9   5   1      206.35      276.42     28.32 o
  -8   5   1       38.81       73.81     12.80 o
  -7   5   1     1744.46     1706.84     38.65 o
  -6   5   1       11.71       18.40      4.37 o
  -5   5   1      292.91      276.72      7.86 o
  -4   5   1     1478.16     1395.25     27.20 o
  -3   5   1       50.92      186.63     38.72 o
  -2   5   1      262.54      246.72     20.01 o
  -1   5   1      797.36      678.40     46.90 o
   0   5   1      750.79      742.50     28.65 o
   1   5   1     1099.63     1107.34     20.32 o
   2   5   1      269.12      276.91      7.86 o
   3   5   1       11.84       11.73      3.13 o
   4   5   1       36.56       42.78      4.83 o
   5   5   1       84.25       82.14      6.17 o
   6   5   1      110.72      139.84     11.58 o
   7   5   1      568.58      609.11     18.17 o
   8   5   1        7.64       26.74      7.76 o
   9   5   1        3.10        6.83      7.64 o
  10   5   1        0.01       26.51     13.45 o
 -11   6   1        2.18        9.23      9.40 o
 -10   6   1       73.49       81.72     10.84 o
  -9   6   1       13.55       18.03      6.73 o
  -8   6   1      311.75      323.69     13.77 o
  -7   6   1      909.05      904.87     22.72 o
  -6   6   1       27.68       37.28      5.99 o
  -5   6   1      215.06      186.51     23.61 o
  -4   6   1      109.84      108.08     34.90 o
  -3   6   1      205.99      345.62     24.98 o
  -2   6   1     1258.48     1207.26     56.21 o
  -1   6   1      717.19      521.34     42.54 o
   0   6   1       19.05       39.26     16.36 o
   1   6   1      803.81      779.57     18.21 o
   2   6   1      180.45      160.95      8.23 o
   3   6   1      167.49      167.10      7.76 o
   4   6   1       11.06       12.82      4.54 o
   5   6   1      125.20      141.34      7.58 o
   6   6   1        3.60       19.44      5.70 o
   7   6   1       46.80       55.15      7.54 o
   8   6   1        0.21        8.42      6.10 o
   9   6   1       88.05       84.57     19.66 o
 -10   7   1      165.63      143.86     10.86 o
  -9   7   1       43.79       54.06      7.76 o
  -8   7   1       48.67       82.32      9.12 o
  -7   7   1       75.44      118.47     13.04 o
  -6   7   1       23.91       30.28      7.48 o
  -5   7   1      173.63      163.20     21.24 o
  -4   7   1     1806.61     1732.30     77.46 o
  -3   7   1      574.14      554.97     35.25 o
  -2   7   1      327.53      317.96     25.83 o
  -1   7   1       69.89       54.53     19.63 o
   0   7   1      325.93      345.74     35.99 o
   1   7   1      145.27      110.17      8.38 o
   2   7   1        0.12       -0.73      2.90 o
   3   7   1       27.48       27.83      4.69 o
   4   7   1      422.16      374.87     21.78 o
   5   7   1      141.96      199.53     10.49 o
   6   7   1       25.62       12.21      6.53 o
   7   7   1        5.49        8.11      7.16 o
   8   7   1        8.76       -3.98      7.96 o
 -10   8   1       30.37       71.20     12.51 o
  -9   8   1       13.58       18.23     10.47 o
  -8   8   1        0.83       -7.83     15.81 o
  -7   8   1       34.25       38.17     15.27 o
  -6   8   1      724.22      764.24     46.90 o
  -5   8   1      254.73      304.30     39.26 o
  -4   8   1        0.84       -8.73     17.45 o
  -3   8   1      161.49      123.25     28.36 o
  -2   8   1       14.43       -2.18     17.45 o
  -1   8   1      308.59      355.56     38.17 o
   0   8   1       38.20       33.25      6.17 o
   1   8   1      280.94      243.29     23.63 o
   2   8   1       29.01        5.79      8.58 o
   3   8   1      545.52      456.91     21.93 o
   4   8   1      524.81      526.50     15.61 o
   5   8   1        9.46        7.54      6.02 o
   6   8   1       81.04      116.34     10.06 o
   7   8   1        4.80       34.67      9.13 o
  -9   9   1      173.94      211.59     29.45 o
  -8   9   1       63.68       39.26     17.45 o
  -7   9   1        3.41       15.46     12.21 o
  -6   9   1        0.02       -3.27     15.27 o
  -5   9   1       13.10        5.45     21.81 o
  -4   9   1      207.53      201.77     35.99 o
  -3   9   1       67.39       33.81     25.09 o
  -2   9   1        0.39       -4.36     20.72 o
  -1   9   1      903.84      835.46     65.44 o
   0   9   1      164.76      161.17     13.63 o
   1   9   1      118.91      116.05     13.66 o
   2   9   1      311.38      310.09     15.93 o
   3   9   1       21.31       17.21      4.59 o
   4   9   1       43.24       56.45      8.81 o
   5   9   1       95.06      182.63     10.84 o
   6   9   1        4.46       10.84      7.78 o
  -8  10   1       51.34       76.35     19.63 o
  -7  10   1       26.17       25.90     12.21 o
  -6  10   1      154.74      109.58     29.99 o
  -5  10   1       12.37        8.73     21.81 o
  -4  10   1       49.56      107.98     28.36 o
  -3  10   1        2.77       17.45     21.81 o
  -2  10   1       12.32       37.08     26.18 o
  -1  10   1      351.70      371.92     49.08 o
   0  10   1       36.04       48.94     27.81 o
   1  10   1        1.30       -4.64      9.27 o
   2  10   1        5.93       -4.54      9.09 o
   3  10   1       18.66       30.68      5.99 o
   4  10   1        1.36        0.95     10.55 o
   5  10   1       13.91       19.30      7.42 o
  -6  11   1       17.45       35.87     19.63 o
  -5  11   1       88.09       41.45     27.27 o
  -4  11   1      204.48      188.69     38.17 o
  -3  11   1       14.31       38.17     26.18 o
  -2  11   1      116.85       93.80     31.63 o
  -1  11   1        0.03        0.74      7.33 o
   0  11   1        3.48       13.58      9.19 o
   1  11   1       14.33       -2.81     13.63 o
   2  11   1       45.40       71.40     15.28 o
   3  11   1        0.24      -14.72     29.45 o
  -4  12   1        2.48       12.00     26.18 o
  -3  12   1       17.83        8.73     23.99 o
  -2  12   1       44.22       51.26     29.45 o
  -1  12   1        5.43       11.31      9.82 o
   0  12   1       15.06        4.28     14.72 o
  -1 -12   2        7.56       -5.00     10.00 o
   0 -12   2        5.51       14.51     11.17 o
   1 -12   2       93.61       99.82     13.38 o
   2 -12   2       99.22       93.99     12.30 o
   3 -12   2        4.20       35.99     30.54 o
   4 -12   2      147.46      148.33     38.17 o
  -4 -11   2        3.70       -3.56      7.13 o
  -3 -11   2        0.23       -5.90     11.80 o
  -2 -11   2        2.45       -5.37     10.73 o
  -1 -11   2       37.15       66.17     13.01 o
   0 -11   2        3.04       -1.35      8.73 o
   1 -11   2        5.24        4.05      8.24 o
   2 -11   2        0.03       17.45     23.99 o
   3 -11   2        0.86       13.09     22.90 o
   4 -11   2       12.61       -4.36     23.99 o
   5 -11   2       45.14       40.04     10.91 o
   6 -11   2        0.01       26.71     11.60 o
   7 -11   2      205.76      243.13     23.99 o
  -5 -10   2       18.70       25.49      7.01 o
  -4 -10   2       24.18       36.31      7.50 o
  -3 -10   2       16.27       33.99     10.58 o
  -2 -10   2       21.07       22.01     11.45 o
  -1 -10   2      724.32      814.19     36.17 o
   0 -10   2       88.28       81.29     23.45 o
   1 -10   2       39.64       15.34      8.24 o
   2 -10   2        1.72       26.18     22.90 o
   3 -10   2        7.66       45.81     23.99 o
   4 -10   2      219.05      241.04     39.26 o
   5 -10   2       69.44       64.23     16.91 o
   6 -10   2        0.80       -4.48      8.95 o
   7 -10   2       77.38       59.17     13.32 o
   8 -10   2       36.37       26.18     16.36 o
  -7  -9   2       12.14       15.35     10.04 o
  -6  -9   2        5.70       27.18      7.18 o
  -5  -9   2        4.81       -1.52      6.05 o
  -4  -9   2      295.64      281.09     11.48 o
  -3  -9   2      169.66      175.55      8.39 o
  -2  -9   2       17.88        6.56      6.95 o
  -1  -9   2        6.31       -4.09      8.18 o
   0  -9   2      232.94      217.00     25.09 o
   1  -9   2      109.83      106.89     28.36 o
   2  -9   2     1307.89     1230.28     86.16 o
   3  -9   2      409.18      381.74     44.72 o
   4  -9   2     1450.88     1457.14     95.98 o
   5  -9   2      459.58      506.79     24.81 o
   6  -9   2       29.24       57.67     48.53 o
   7  -9   2       47.88       83.98     17.45 o
   8  -9   2       25.55       17.45     15.27 o
   9  -9   2        0.05       -2.18     15.27 o
  -8  -8   2        0.05        7.45      8.77 o
  -7  -8   2       26.71       26.78      7.75 o
  -6  -8   2        7.21       19.96      6.83 o
  -5  -8   2      436.07      549.58     17.07 o
  -4  -8   2      239.38      252.71     11.48 o
  -3  -8   2      376.57      364.37     12.12 o
  -2  -8   2      139.21      161.03      9.37 o
  -1  -8   2      171.47      180.21     13.56 o
   0  -8   2       22.16       49.56      7.16 o
   1  -8   2       21.77       31.63     20.72 o
   2  -8   2      247.71      200.68     32.72 o
   3  -8   2        0.73        3.27     18.54 o
   4  -8   2      376.64      456.99     45.81 o
   5  -8   2      105.62      100.51     11.80 o
   6  -8   2     1459.01     1450.87     88.89 o
   7  -8   2      751.91      758.20     37.08 o
   8  -8   2      285.12      274.67     50.17 o
   9  -8   2       55.17       45.56      8.68 o
  10  -8   2       29.46       24.61     11.26 o
  -9  -7   2        1.71        6.70     28.36 o
  -8  -7   2        4.81        6.63      7.95 o
  -7  -7   2       24.00       20.41      7.56 o
  -6  -7   2       22.31       40.42      7.52 o
  -5  -7   2      611.11      658.30     18.71 o
  -4  -7   2     1503.50     1474.25     32.15 o
  -3  -7   2      537.29      456.23     14.32 o
  -2  -7   2        9.06       11.18      4.50 o
  -1  -7   2       81.12       86.52      7.50 o
   0  -7   2       88.28       85.95      6.19 o
   1  -7   2      152.08      148.33     25.09 o
   2  -7   2       29.79       27.90     13.31 o
   3  -7   2       28.44       15.68     12.27 o
   4  -7   2        2.71       17.15     14.18 o
   5  -7   2        0.08       17.36     16.91 o
   6  -7   2      969.85     1238.62     68.03 o
   7  -7   2        3.36       43.14      8.37 o
   8  -7   2        9.15       64.80      7.43 o
   9  -7   2        0.79        6.38      6.26 o
  10  -7   2        0.52        6.78      6.87 o
  -9  -6   2       14.57       28.06      9.26 o
  -8  -6   2       42.85       59.24     10.00 o
  -7  -6   2        6.58        1.83      6.05 o
  -6  -6   2       74.29       88.07      7.83 o
  -5  -6   2       86.39      109.28      7.04 o
  -4  -6   2     2011.35     1948.99     36.05 o
  -3  -6   2      442.08      415.83     12.19 o
  -2  -6   2      713.64      648.94     15.32 o
  -1  -6   2       28.79       12.42      2.34 o
   0  -6   2      947.63      956.20     22.43 o
   1  -6   2     3628.66     3364.73    174.51 o
   2  -6   2     1309.48     1306.88     59.32 o
   3  -6   2      308.01      285.25     22.37 o
   4  -6   2      673.23      687.72     16.99 o
   5  -6   2       94.86      101.71      4.91 o
   6  -6   2      394.09      382.50     13.49 o
   7  -6   2      163.83      171.28      9.72 o
   8  -6   2     1067.83     1126.23     25.47 o
   9  -6   2        0.33        0.47      5.55 o
  10  -6   2       97.94       94.36     13.38 o
  11  -6   2      102.34       65.22     11.83 o
 -10  -5   2       34.22       38.17     11.74 o
  -9  -5   2       10.26       31.00     10.08 o
  -8  -5   2      184.56      185.45     12.77 o
  -7  -5   2      145.84      143.09      9.56 o
  -6  -5   2       63.41       83.80      7.38 o
  -5  -5   2       20.59       12.68      4.13 o
  -4  -5   2      883.27      795.80     17.37 o
  -3  -5   2     1138.13     1120.74     20.24 o
  -2  -5   2      899.46      788.12     14.02 o
  -1  -5   2     4075.55     3979.33     66.81 o
   0  -5   2     1318.69     1256.38     39.86 o
   1  -5   2      871.22      628.23     44.72 o
   2  -5   2     7052.18     6484.44    240.22 o
   3  -5   2       99.66      136.09     22.05 o
   4  -5   2       17.78      168.12      9.28 o
   5  -5   2       79.40      111.79      6.83 o
   6  -5   2      989.77     1032.23     38.86 o
   7  -5   2     1257.77     1488.31     41.52 o
   8  -5   2       15.08       42.33      8.66 o
   9  -5   2      157.21      138.58     11.09 o
  10  -5   2        6.91       13.67      6.72 o
  11  -5   2        3.20        8.22      8.15 o
 -10  -4   2        8.55       19.71      8.74 o
  -9  -4   2        1.71        0.75      6.93 o
  -8  -4   2      124.20      153.93     12.00 o
  -7  -4   2       38.30       35.38      6.48 o
  -6  -4   2        3.23       11.00      4.62 o
  -5  -4   2        7.43        6.48      3.79 o
  -4  -4   2       99.60      137.89      5.95 o
  -3  -4   2     3151.58     2923.83     46.97 o
  -2  -4   2     1754.33     1509.35     23.39 o
  -1  -4   2     1430.80     1282.60     23.08 o
   0  -4   2     3936.35     4032.00    102.94 o
   1  -4   2     1302.22      901.99     54.53 o
   2  -4   2     3066.03     2853.25    109.48 o
   3  -4   2     1472.27     1666.01     26.07 o
   4  -4   2      102.55      125.97      5.22 o
   5  -4   2     2774.56     3080.90     55.66 o
   6  -4   2     2893.35     3042.30     62.59 o
   7  -4   2     4107.99     4231.74    102.67 o
   8  -4   2      134.93      154.37     22.36 o
   9  -4   2      420.32      427.77     27.82 o
  10  -4   2       39.55       24.82      8.20 o
  11  -4   2        1.45        2.59      6.91 o
 -11  -3   2        0.15        2.36      8.95 o
 -10  -3   2       11.34        8.56      7.65 o
  -9  -3   2      109.71      116.37     10.36 o
  -8  -3   2      463.92      461.01     16.48 o
  -7  -3   2       42.84       71.77      6.33 o
  -6  -3   2       14.88       26.62      4.57 o
  -5  -3   2        3.15       -1.10      3.07 o
  -4  -3   2     2936.16     2799.01     44.32 o
  -3  -3   2      398.67      500.00     12.56 o
  -2  -3   2     1429.26     1370.97     22.64 o
  -1  -3   2      255.58      248.96      6.44 o
   0  -3   2       74.43       80.51      3.46 o
   1  -3   2     4636.82     4988.34    353.92 o
   2  -3   2       85.42      480.12     37.99 o
   3  -3   2        1.02        3.72      2.00 o
   5  -3   2     2573.71     2697.01     48.94 o
   6  -3   2      472.24      401.69     11.92 o
   7  -3   2      175.24      271.29     15.43 o
   8  -3   2      300.54      309.03     15.43 o
   9  -3   2       93.15       79.86     16.91 o
  10  -3   2       18.71       24.16      9.92 o
  11  -3   2        0.17       -3.83      7.67 o
  12  -3   2       78.72       86.37     14.00 o
 -11  -2   2       60.78       72.64     13.85 o
 -10  -2   2        7.43       21.89      6.83 o
  -9  -2   2       23.08       19.45      6.83 o
  -8  -2   2      136.37      146.00      9.37 o
  -7  -2   2       73.73       77.86      7.19 o
  -6  -2   2       55.90       49.36      5.08 o
  -5  -2   2     1070.56      994.58     27.73 o
  -4  -2   2     2420.39     2144.01     34.62 o
  -3  -2   2      515.68      434.21     10.57 o
  -2  -2   2      988.91      946.37     23.14 o
  -1  -2   2      186.72      110.09      4.07 o
   0  -2   2      429.82      504.98     23.99 o
   1  -2   2      618.06      366.47     17.45 o
   2  -2   2    47504.25    53345.89   1020.63 o
   3  -2   2    13495.43    13941.81    232.82 o
   4  -2   2      240.40      289.02      9.32 o
   5  -2   2     1829.72     1814.70     37.07 o
   6  -2   2        0.72        8.95      3.71 o
   7  -2   2      822.90      836.49     19.55 o
   8  -2   2       87.97       89.58      9.88 o
   9  -2   2        8.10       29.16      9.76 o
  10  -2   2       45.93       50.57     10.46 o
  11  -2   2       24.93       22.27     11.34 o
  12  -2   2        1.70       25.09      9.72 o
 -11  -1   2      266.14      272.76     14.13 o
 -10  -1   2      172.88      195.32     13.06 o
  -9  -1   2      386.72      398.71     26.35 o
  -8  -1   2       71.04       49.64      6.92 o
  -7  -1   2      299.33      278.64     10.27 o
  -6  -1   2      292.71      283.69      9.04 o
  -5  -1   2      525.50      571.55     14.12 o
  -4  -1   2     4782.54     4315.52     65.58 o
  -3  -1   2        0.28        7.17      2.01 o
  -2  -1   2     6180.33     5518.23    185.47 o
  -1  -1   2     4583.63     4711.70    128.48 o
   0  -1   2    22676.66    16363.36    693.67 o
   1  -1   2       12.65       -2.09      4.19 o
   2  -1   2     2393.49     3236.07     94.96 o
   3  -1   2     1269.32     1202.60     26.62 o
   4  -1   2      195.84      223.64     15.41 o
   5  -1   2       68.02       71.68      7.04 o
   6  -1   2     1547.67     1313.73     24.02 o
   7  -1   2      175.84      189.72      8.40 o
   8  -1   2       21.06       17.96      5.97 o
   9  -1   2      198.96      245.73     15.19 o
  10  -1   2        4.08       -3.27     10.28 o
  11  -1   2       65.90       68.20     13.82 o
  12  -1   2        4.16       13.25     10.20 o
 -12   0   2        8.02       14.52      8.71 o
 -11   0   2      204.17      170.89     13.47 o
 -10   0   2       27.46       37.39      8.24 o
  -9   0   2      132.55      119.92     11.35 o
  -8   0   2       23.52       15.80      5.82 o
  -7   0   2      241.17      262.86      9.78 o
  -6   0   2     1543.50     1399.58     25.52 o
  -5   0   2     3085.83     2852.16     46.06 o
  -4   0   2     9292.91     8921.74    131.72 o
  -3   0   2     1328.85     1341.56     68.17 o
  -2   0   2     6558.13     5992.10    143.78 o
  -1   0   2     5323.55     5161.03    155.40 o
   1   0   2     1775.02     1580.44    160.87 o
   2   0   2    18241.79    16732.96    478.24 o
   3   0   2       30.85       31.93      3.51 o
   4   0   2      187.87      209.77      6.76 o
   5   0   2     1545.74     1320.78     23.52 o
   6   0   2     4411.55     4074.27     64.12 o
   7   0   2      922.40      840.33     18.44 o
   8   0   2        0.62       -1.27      5.31 o
   9   0   2       87.29       61.02      8.97 o
  10   0   2        8.94       13.29      8.42 o
  11   0   2       68.73       69.06     13.92 o
 -12   1   2        0.58       14.56      9.34 o
 -11   1   2        6.79        5.41      7.31 o
 -10   1   2      120.00      151.95     11.70 o
  -9   1   2      820.65      719.77     27.15 o
  -8   1   2      206.32      198.03     11.31 o
  -7   1   2      651.69      588.70     15.50 o
  -6   1   2       46.85       77.80      5.41 o
  -5   1   2     1294.45     1072.02     27.48 o
  -4   1   2      190.91      138.06     13.26 o
  -3   1   2    10639.50    10636.65    362.93 o
  -2   1   2      159.90       99.57      5.43 o
  -1   1   2       38.94       25.41      3.46 o
   0   1   2      526.70      475.53     21.81 o
   1   1   2       11.15       16.60      2.62 o
   2   1   2       20.86       10.63      2.48 o
   3   1   2     1917.22     1776.91     30.86 o
   4   1   2      200.49      212.12     12.71 o
   5   1   2     2631.25     2552.95     38.73 o
   6   1   2      173.83      157.41      6.95 o
   7   1   2      476.21      469.52     14.16 o
   8   1   2        0.10       15.44      5.66 o
   9   1   2       10.01        1.61      6.36 o
  10   1   2       41.56       59.46     11.18 o
  11   1   2      163.96      160.03     15.83 o
 -12   2   2       31.44       27.94     10.03 o
 -11   2   2        3.80        9.79      7.32 o
 -10   2   2      154.82      181.44     11.22 o
  -9   2   2      148.80      197.86     10.75 o
  -8   2   2      388.08      370.82     14.02 o
  -7   2   2      139.54      125.10      9.35 o
  -6   2   2       80.66       84.19     21.27 o
  -5   2   2      651.08      477.53     12.04 o
  -4   2   2       10.45        9.20      7.28 o
  -3   2   2       25.43       75.01      9.60 o
  -2   2   2     4166.87     4526.84     72.42 o
  -1   2   2     8833.04     9200.11    357.46 o
   0   2   2     1369.77     1341.53     58.90 o
   1   2   2    15127.25    13842.69    235.95 o
   2   2   2     2834.33     2274.79     38.09 o
   3   2   2       16.85       20.71      2.84 o
   4   2   2        9.80        9.60      3.19 o
   5   2   2      752.97      774.88     20.32 o
   6   2   2      530.16      633.71     16.03 o
   7   2   2      107.14      109.81      9.46 o
   8   2   2      420.01      424.25     14.47 o
   9   2   2       27.61       36.94      7.64 o
  10   2   2        4.29       28.56      8.24 o
  11   2   2        4.19        3.20     11.26 o
 -12   3   2       10.94       10.08     12.71 o
 -11   3   2       64.31       56.53      9.19 o
 -10   3   2      673.08      649.27     20.43 o
  -9   3   2      628.35      627.23     18.99 o
  -8   3   2      242.80      198.58     13.19 o
  -7   3   2       46.10       31.03      4.98 o
  -6   3   2      769.12      745.03     15.83 o
  -5   3   2     2142.49     2399.61     34.70 o
  -4   3   2      315.70      349.19      9.64 o
  -3   3   2      124.04      148.10      7.99 o
  -2   3   2      128.05      117.73     13.48 o
  -1   3   2      450.43      356.28     21.27 o
   0   3   2       16.15       20.72      8.73 o
   1   3   2     6718.48     5806.39    103.68 o
   2   3   2      965.68     1083.23     36.95 o
   3   3   2     1379.16     1437.54     24.77 o
   4   3   2     2452.93     2382.69     36.50 o
   5   3   2      133.96       92.44      5.28 o
   6   3   2       88.88       73.03      5.82 o
   7   3   2      147.29      129.41      8.63 o
   8   3   2       64.24       72.14      8.85 o
   9   3   2        3.78       -1.50      7.21 o
  10   3   2       17.94       22.75      9.96 o
  11   3   2        0.25       -3.26      8.98 o
 -11   4   2        2.72       -1.09      7.61 o
 -10   4   2      144.27      151.54     12.70 o
  -9   4   2       19.20       37.47      7.38 o
  -8   4   2      658.23      599.17     17.21 o
  -7   4   2      533.19      482.23     13.48 o
  -6   4   2       91.94       98.37      9.62 o
  -5   4   2     1312.82     1373.05     27.40 o
  -4   4   2     1938.49     2254.38     31.83 o
  -3   4   2      306.35      285.77      9.34 o
  -2   4   2     3822.07     3761.60    142.53 o
  -1   4   2    12098.62    10578.14    566.60 o
   0   4   2     2737.52     2837.05    354.47 o
   1   4   2      979.37      952.66     18.94 o
   2   4   2     8573.82     7883.12    130.63 o
   3   4   2        9.35       18.89      2.88 o
   4   4   2     1285.92     1131.02     21.09 o
   5   4   2     1104.73     1028.45     20.36 o
   6   4   2      943.44      950.80     23.16 o
   7   4   2        4.63       -2.66      5.33 o
   8   4   2        1.58        6.01      6.91 o
   9   4   2       48.21       30.25      8.39 o
  10   4   2       19.89       39.37      9.92 o
 -11   5   2       24.08       23.88     10.04 o
 -10   5   2      383.36      318.08     15.90 o
  -9   5   2      206.45      223.12     17.97 o
  -8   5   2      309.22      301.37     13.60 o
  -7   5   2        7.52       22.95      6.19 o
  -6   5   2        0.05       41.07      4.30 o
  -5   5   2        9.03        4.97      2.75 o
  -4   5   2     3722.41     4228.86     76.23 o
  -3   5   2       66.76       89.75     33.81 o
  -2   5   2       22.68       64.68     31.08 o
  -1   5   2      515.76      382.83     32.72 o
   0   5   2      158.22      116.70     19.63 o
   1   5   2      923.74      997.56     17.02 o
   2   5   2       37.48       36.10      3.17 o
   3   5   2      150.92      193.87      7.64 o
   4   5   2        3.87        5.57      3.26 o
   5   5   2      127.71      107.94      6.77 o
   6   5   2       75.28       95.42      7.91 o
   7   5   2        3.22       12.75      7.23 o
   8   5   2        1.93       19.21      7.07 o
   9   5   2        1.08        7.54      7.64 o
  10   5   2       76.32       62.40     12.79 o
 -11   6   2      119.33      124.96     13.77 o
 -10   6   2        0.58        6.95      6.52 o
  -9   6   2       88.93       99.29     10.23 o
  -8   6   2      448.76      416.73     17.92 o
  -7   6   2        8.37        9.85      5.63 o
  -6   6   2      106.15      124.03      8.48 o
  -5   6   2      420.68      349.14     13.03 o
  -4   6   2      284.74      261.15     22.98 o
  -3   6   2     1601.50     1614.27    104.16 o
  -2   6   2      681.41      622.81     35.56 o
  -1   6   2     3148.43     2630.70    140.70 o
   0   6   2     1401.47     1333.89     79.62 o
   1   6   2      523.52      479.14      9.84 o
   2   6   2       63.92       61.54      4.41 o
   3   6   2      425.21      402.42     12.15 o
   4   6   2       22.95       21.34      4.81 o
   5   6   2       77.74      100.57      6.58 o
   6   6   2       55.82       94.38      7.83 o
   7   6   2      490.94      554.47     17.39 o
   8   6   2       22.14       30.85      7.23 o
   9   6   2       24.93       21.71      9.60 o
 -10   7   2        4.16        9.72      6.91 o
  -9   7   2      312.60      377.32     18.24 o
  -8   7   2       18.96       21.81      7.01 o
  -7   7   2      124.26      181.52     14.59 o
  -6   7   2        5.29       44.23      9.93 o
  -5   7   2      526.93      471.98     21.75 o
  -4   7   2      608.02      705.67     54.53 o
  -3   7   2       38.31       -2.18     17.45 o
  -2   7   2       20.08       -6.54     13.09 o
  -1   7   2      120.16      129.79     25.09 o
   0   7   2      348.87      298.84     32.72 o
   1   7   2      944.44      946.12     28.30 o
   2   7   2      252.74      233.42      8.09 o
   3   7   2      877.87      867.47     20.48 o
   4   7   2     1309.99     1241.92     28.13 o
   5   7   2      510.98      456.68     16.16 o
   6   7   2       78.40       95.51      9.40 o
   7   7   2       48.48       51.52     11.41 o
   8   7   2        7.48       -3.86      8.38 o
 -10   8   2        0.53       -0.12      9.40 o
  -9   8   2       89.13       80.60     13.31 o
  -8   8   2       29.98       -7.09     14.18 o
  -7   8   2      145.15      165.78     21.81 o
  -6   8   2      136.84      139.87     11.12 o
  -5   8   2      769.69      751.47     59.99 o
  -4   8   2      447.62      369.74     41.45 o
  -3   8   2      247.41      179.96     31.63 o
  -2   8   2      274.11      261.76     35.99 o
  -1   8   2        5.94        1.09     15.27 o
   0   8   2       71.91       75.84      7.24 o
   1   8   2     1112.77     1002.30     30.62 o
   2   8   2      164.11      173.87      9.79 o
   3   8   2       30.86       16.62      4.84 o
   4   8   2        2.26        4.12      4.76 o
   5   8   2       15.78        2.48      5.35 o
   6   8   2      110.11      153.55     17.09 o
   7   8   2       11.95       21.21      8.77 o
  -9   9   2        4.24       26.18     18.54 o
  -8   9   2        7.45       20.72     16.36 o
  -7   9   2      270.20      287.87     20.96 o
  -6   9   2        3.64        2.18      8.78 o
  -5   9   2      145.38      145.06     32.72 o
  -4   9   2      257.71      250.85     38.17 o
  -3   9   2      255.92      221.41     37.08 o
  -2   9   2       83.05       42.54     26.18 o
   0   9   2     1113.36      975.42     37.16 o
   1   9   2     1917.30     1823.66     91.07 o
   2   9   2        9.51        7.03      6.61 o
   3   9   2        0.04       -2.18      4.35 o
   4   9   2       17.94       27.97      5.62 o
   5   9   2        0.35       10.64      5.81 o
   6   9   2       11.50        6.76      7.91 o
  -8  10   2      156.64      157.06     23.99 o
  -7  10   2        7.89        8.13     14.18 o
  -6  10   2       62.71       67.12     19.63 o
  -5  10   2      108.73      110.16     30.54 o
  -4  10   2      360.28      323.93     44.72 o
  -3  10   2      244.10      200.68     35.99 o
  -2  10   2      369.30      383.92     47.99 o
  -1  10   2        8.89        7.63     25.09 o
   0  10   2       17.75       75.70     11.11 o
   1  10   2        1.38       -4.51      9.02 o
   2  10   2       59.53       83.13     13.66 o
   3  10   2       27.64       32.81      9.31 o
   4  10   2       97.25      108.74      9.61 o
   5  10   2        1.86       12.00      6.98 o
  -6  11   2        0.23        2.18     20.72 o
  -5  11   2        0.29      -10.36     20.72 o
  -4  11   2       53.54      118.88     31.63 o
  -3  11   2       54.22       62.17     28.36 o
  -2  11   2        3.85       16.36     23.99 o
  -1  11   2       24.73        9.54      7.35 o
   0  11   2       32.06       18.26      9.28 o
   1  11   2        3.61       -1.12     10.00 o
   2  11   2       30.37       21.81     32.72 o
   3  11   2       51.53       29.35     15.52 o
  -4  12   2        8.81      -12.54     25.09 o
  -3  12   2       13.10        5.45     25.09 o
  -2  12   2       10.01        6.54     26.18 o
  -1  12   2       10.64       -0.38     13.09 o
   0  12   2        0.47       -5.03     10.07 o
  -1 -12   3        1.00       -5.94     11.88 o
   0 -12   3       13.97       28.36     12.03 o
   1 -12   3        2.69       22.56     10.27 o
   2 -12   3        8.52        3.65     10.36 o
   3 -12   3      115.00      112.34     37.08 o
   4 -12   3       52.67       25.09     27.27 o
  -4 -11   3       10.24        5.28      7.93 o
  -3 -11   3       12.58        8.45     13.32 o
  -2 -11   3       31.30       35.33     12.86 o
  -1 -11   3       19.83       39.40     13.09 o
   0 -11   3       49.02       42.30     11.11 o
   1 -11   3        5.78       -3.64      7.28 o
   2 -11   3        5.36        9.67      8.20 o
   3 -11   3        5.30       23.99     23.99 o
   4 -11   3        2.17        4.36     25.09 o
   5 -11   3       17.23       21.81     10.73 o
   6 -11   3      142.70      164.78     28.90 o
   7 -11   3       13.53       33.89     16.91 o
  -5 -10   3        0.85       -3.97      8.19 o
  -4 -10   3       81.73      114.02      8.35 o
  -3 -10   3       20.82       44.93      7.55 o
  -2 -10   3      164.17      180.18     17.23 o
  -1 -10   3      652.99      633.66     35.99 o
   0 -10   3       67.06       84.79     12.03 o
   1 -10   3        4.09       16.54      7.30 o
   2 -10   3       29.76       13.09     21.81 o
   3 -10   3      440.61      426.45     47.99 o
   4 -10   3        2.39       -9.27     18.54 o
   5 -10   3      353.09      368.16     22.00 o
   6 -10   3       40.30       38.29     14.72 o
   7 -10   3        0.03       -5.61     11.22 o
   8 -10   3       29.56       25.09     16.36 o
  -7  -9   3        2.18       12.03     17.49 o
  -6  -9   3       34.14       60.04      8.30 o
  -5  -9   3       12.59       -2.79      6.09 o
  -4  -9   3       13.67       14.37      5.24 o
  -3  -9   3       22.08       43.28      6.03 o
  -2  -9   3      179.00      188.90     10.88 o
  -1  -9   3       22.29       37.31     27.27 o
   0  -9   3        1.09       16.75      7.12 o
   1  -9   3        0.10       -2.63      5.25 o
   2  -9   3      184.81      187.60     33.81 o
   3  -9   3       54.73      104.70     28.36 o
   4  -9   3        5.78       51.26     25.09 o
   5  -9   3      639.60      576.93     35.99 o
   6  -9   3       10.56       28.26     10.63 o
   7  -9   3        0.45       -5.45     12.00 o
   8  -9   3       73.07       62.17     18.54 o
   9  -9   3      222.41      205.05     29.45 o
  -8  -8   3        3.04       -4.12      8.25 o
  -7  -8   3        4.24        3.00      6.54 o
  -6  -8   3        2.52       16.76      6.51 o
  -5  -8   3      467.15      550.68     17.10 o
  -4  -8   3      219.44      211.34     10.50 o
  -3  -8   3      317.96      311.89     12.87 o
  -2  -8   3        0.07       -1.63      3.25 o
  -1  -8   3      121.14      125.18     19.63 o
   0  -8   3      317.99      324.05     16.48 o
   1  -8   3        9.60       -1.09     17.45 o
   2  -8   3      317.39      303.21     38.17 o
   3  -8   3     1170.50     1044.86     73.08 o
   4  -8   3      235.39      193.89     13.84 o
   5  -8   3        7.56       75.26     23.99 o
   6  -8   3      915.78      959.30     49.63 o
   7  -8   3      199.67      184.85     14.91 o
   8  -8   3        3.65       21.07      9.62 o
   9  -8   3      248.43      249.61     14.56 o
  10  -8   3       36.68       54.10     13.63 o
  -9  -7   3       38.50       58.43     19.17 o
  -8  -7   3       11.41        8.64      7.04 o
  -7  -7   3        1.60        3.85      6.59 o
  -6  -7   3      353.41      312.36     14.22 o
  -5  -7   3      102.08      115.16      8.38 o
  -4  -7   3      235.15      282.11     11.05 o
  -3  -7   3      114.07      106.70      6.94 o
  -2  -7   3     1208.39     1204.71     25.37 o
  -1  -7   3        6.63        7.99      4.78 o
   0  -7   3       19.74       25.21      5.17 o
   1  -7   3       22.25       39.26     18.54 o
   2  -7   3      170.38      116.70     23.99 o
   3  -7   3      509.50      538.15     33.70 o
   4  -7   3      372.62      443.61     19.35 o
   5  -7   3      546.24      572.87     32.97 o
   6  -7   3       70.28      102.78     10.86 o
   7  -7   3     1976.75     2013.39     55.41 o
   8  -7   3      116.26      148.29      9.50 o
   9  -7   3      239.98      259.94     17.47 o
  10  -7   3       29.66       24.58      7.88 o
  -9  -6   3      137.23      193.70     14.42 o
  -8  -6   3       10.64       15.39      8.97 o
  -7  -6   3        4.74        3.44      6.04 o
  -6  -6   3       79.79       88.01      8.26 o
  -5  -6   3       95.47       93.68      6.68 o
  -4  -6   3        3.12       47.13      5.15 o
  -3  -6   3     2205.83     2045.35     40.93 o
  -2  -6   3        0.64        6.83      2.83 o
  -1  -6   3       65.65      102.77      4.72 o
   0  -6   3       33.61       27.37      3.36 o
   1  -6   3      206.12      245.40     29.45 o
   2  -6   3     2818.11     2684.15    142.88 o
   3  -6   3      924.53      968.56     52.90 o
   4  -6   3      157.36      179.98     26.73 o
   5  -6   3      619.42      717.97     14.01 o
   6  -6   3        0.06        0.42      3.91 o
   7  -6   3     1631.01     1535.58     35.40 o
   8  -6   3       76.77       80.99      7.77 o
   9  -6   3        1.24       14.54      5.96 o
  10  -6   3       65.09       57.09      8.05 o
  11  -6   3        5.35       15.66      8.43 o
 -10  -5   3       48.42       47.26     11.96 o
  -9  -5   3        1.23        8.15      7.64 o
  -8  -5   3      323.39      280.66     15.90 o
  -7  -5   3       90.45       88.16      8.42 o
  -6  -5   3      311.25      268.65     11.32 o
  -5  -5   3      144.34      179.05      8.23 o
  -4  -5   3      289.00      294.59      9.24 o
  -3  -5   3       58.83       48.57      3.72 o
  -2  -5   3        7.34        3.39      2.27 o
  -1  -5   3     2137.37     2045.24     32.86 o
   0  -5   3      714.81      645.81     11.62 o
   1  -5   3     2117.43     1896.68    103.61 o
   2  -5   3       39.60      100.34     19.63 o
   3  -5   3      205.71      175.22      8.47 o
   4  -5   3     3516.38     3658.86     70.66 o
   5  -5   3      188.94      126.87      7.82 o
   6  -5   3      225.17      341.61     18.73 o
   7  -5   3       85.71       92.40     14.73 o
   8  -5   3       23.53       36.74      8.77 o
   9  -5   3       28.41       30.60      9.13 o
  10  -5   3       79.52       92.38     11.49 o
  11  -5   3       31.07       13.06      8.15 o
 -10  -4   3       16.02       19.43      8.65 o
  -9  -4   3       31.64       24.59      8.39 o
  -8  -4   3     1075.11     1050.62     26.96 o
  -7  -4   3      227.24      218.84     11.00 o
  -6  -4   3      242.89      221.88      9.48 o
  -5  -4   3      705.27      601.67     13.84 o
  -4  -4   3       20.88       40.01      3.65 o
  -3  -4   3       45.28       69.16      4.95 o
  -2  -4   3      350.58      400.96     11.67 o
  -1  -4   3     4351.66     4022.64     61.61 o
   0  -4   3      501.11      490.61     10.44 o
   1  -4   3     4838.83     4470.00    144.26 o
   2  -4   3      179.05      200.67      9.45 o
   3  -4   3     1425.22     1441.28     33.01 o
   4  -4   3       10.42        9.81      2.98 o
   5  -4   3        9.89       81.80      6.65 o
   6  -4   3     2558.03     2461.40     51.72 o
   7  -4   3      203.24      264.21     40.42 o
   8  -4   3       12.03       34.43      8.93 o
   9  -4   3      178.27      132.30     13.37 o
  10  -4   3       90.51       66.20     12.78 o
  11  -4   3        4.01       11.00      8.93 o
 -11  -3   3        0.81        3.17      8.56 o
 -10  -3   3       11.39       12.50      7.20 o
  -9  -3   3        1.58       21.26      6.48 o
  -8  -3   3       38.54       67.39      8.44 o
  -7  -3   3      506.81      500.21     13.78 o
  -6  -3   3      196.06      190.44      8.20 o
  -5  -3   3      366.31      339.88      9.46 o
  -4  -3   3     3344.27     3189.68     50.03 o
  -3  -3   3    10511.89    10245.89    155.49 o
  -2  -3   3       17.99       31.54      3.24 o
  -1  -3   3     1098.10      985.19     14.99 o
   0  -3   3     2605.79     2440.06     47.72 o
   1  -3   3     2017.67     2019.98     40.68 o
   2  -3   3     8637.75    10756.65    222.76 o
   3  -3   3     1022.01     1109.77     21.65 o
   4  -3   3      178.76      466.47     42.19 o
   5  -3   3       39.84       87.05      6.02 o
   6  -3   3      118.74      110.27      6.94 o
   7  -3   3      374.88      335.74     14.48 o
   8  -3   3     2194.43     2128.02     60.45 o
   9  -3   3        1.31        2.85      6.71 o
  10  -3   3       30.66       33.32     11.97 o
  11  -3   3        4.73       -3.97     12.29 o
 -11  -2   3       56.32       61.02     11.27 o
 -10  -2   3        1.09       14.02      6.24 o
  -9  -2   3       27.65       55.62      7.11 o
  -8  -2   3       25.43       38.75      6.48 o
  -7  -2   3       16.53       22.51      5.55 o
  -6  -2   3       14.93        8.37      3.72 o
  -5  -2   3        0.52       15.21      3.34 o
  -4  -2   3      580.56      579.54     12.26 o
  -3  -2   3       43.77       91.62     12.00 o
  -2  -2   3     5843.34     5255.49     78.51 o
  -1  -2   3      852.08      917.13     65.27 o
   0  -2   3    12033.33    10942.72    462.45 o
   2  -2   3      479.89      642.58     14.51 o
   3  -2   3    23934.20    25770.29    467.19 o
   4  -2   3     3459.44     4080.27    153.89 o
   5  -2   3     2271.73     2176.78     41.96 o
   6  -2   3      418.34      412.00     11.95 o
   7  -2   3       15.48       17.72      6.62 o
   8  -2   3        8.62        6.98      8.34 o
   9  -2   3      649.59      491.63     19.45 o
  10  -2   3       24.55       48.54     10.61 o
  11  -2   3       86.20       76.26     13.67 o
  12  -2   3       77.79      102.37     19.25 o
 -11  -1   3       13.47       41.26      8.94 o
 -10  -1   3        0.40       15.50      6.71 o
  -9  -1   3     1115.72     1116.45     26.37 o
  -8  -1   3       45.06       40.73      6.59 o
  -7  -1   3       51.36       47.30      5.99 o
  -6  -1   3       10.84        1.29      3.18 o
  -5  -1   3      848.29      855.61     15.70 o
  -4  -1   3      254.07      208.10      9.92 o
  -3  -1   3      380.13      362.72      8.46 o
  -2  -1   3     7494.91     6697.81    134.58 o
   0  -1   3     2316.41     1902.17    261.22 o
   1  -1   3    38739.14    44636.13   1048.34 o
   2  -1   3     1079.68     1916.31     86.16 o
   3  -1   3     1367.21     1042.54     23.64 o
   4  -1   3       87.10      142.03      8.75 o
   5  -1   3      223.72      249.77     10.73 o
   6  -1   3       22.26       17.84      4.22 o
   7  -1   3      107.73      143.74      8.56 o
   8  -1   3      468.06      387.74     13.52 o
   9  -1   3     1647.33     1465.48     46.44 o
  10  -1   3       65.37       87.98     13.29 o
  11  -1   3        0.01        4.89     10.89 o
 -12   0   3       19.02       16.01      9.42 o
 -11   0   3        6.35       25.48      8.61 o
 -10   0   3      384.82      332.65     22.91 o
  -9   0   3       76.19       53.50      7.73 o
  -8   0   3      193.67      161.57      9.60 o
  -7   0   3        0.15       -1.82      3.64 o
  -6   0   3      233.19      202.78      8.15 o
  -5   0   3     4144.02     3922.46     60.69 o
  -4   0   3     4918.68     4895.94    104.71 o
  -3   0   3     1843.77     1457.47     28.22 o
  -2   0   3     2022.34     2750.59    128.15 o
   0   0   3       10.31       -0.54      1.08 o
   1   0   3       49.40       54.53      5.45 o
   2   0   3    21542.59    19213.02    548.22 o
   3   0   3      718.33      574.36     12.82 o
   4   0   3     3962.39     3502.85     57.55 o
   5   0   3       47.33       53.05      6.10 o
   6   0   3       38.47       24.74      4.43 o
   7   0   3     1089.83     1029.89     21.20 o
   8   0   3      169.80      145.55      9.38 o
   9   0   3       13.75       10.23      6.87 o
  10   0   3       23.01       18.80      8.48 o
  11   0   3        9.23       10.40     11.07 o
 -12   1   3        9.65       21.91      9.72 o
 -11   1   3       49.18       51.10      9.26 o
 -10   1   3      511.13      548.46     19.06 o
  -9   1   3       15.71       23.64      7.21 o
  -8   1   3       62.45       53.03      6.75 o
  -7   1   3      215.10      255.30      9.25 o
  -6   1   3     2801.50     2630.58     51.85 o
  -5   1   3     3167.96     2977.63     47.38 o
  -4   1   3     9018.28     8521.86    137.08 o
  -3   1   3      388.55      422.84      9.37 o
  -2   1   3     7002.97     7761.27    148.30 o
  -1   1   3    20292.82    19273.93    506.77 o
   0   1   3     1998.67     2232.97     77.01 o
   1   1   3      905.97      587.94     32.72 o
   2   1   3       37.03       61.31      3.60 o
   3   1   3     4149.00     4075.41    120.97 o
   4   1   3     1903.61     1735.04     28.93 o
   5   1   3      234.56      284.19     12.11 o
   6   1   3     1272.54     1127.72     20.47 o
   7   1   3      913.35      808.89     19.52 o
   8   1   3      246.90      240.66     11.51 o
   9   1   3        0.54       -2.96      5.93 o
  10   1   3       41.39       35.27      9.71 o
  11   1   3       39.05       50.32     10.33 o
 -12   2   3        3.94        7.70     12.54 o
 -11   2   3        0.04       -2.59      6.70 o
 -10   2   3       29.98       30.15      6.83 o
  -9   2   3      989.54      950.34     22.83 o
  -8   2   3      152.80      128.16      8.30 o
  -7   2   3       63.04       82.13      6.67 o
  -6   2   3       77.66       69.09      4.88 o
  -5   2   3      526.17      564.16     42.11 o
  -4   2   3      265.62      309.69      8.39 o
  -3   2   3        0.18       16.81      5.23 o
  -2   2   3        0.31       -0.91      2.19 o
  -1   2   3      661.37      542.88     26.60 o
   0   2   3     9623.20     9534.66    403.55 o
   1   2   3    19348.06    17306.05    340.47 o
   2   2   3    13312.57    12327.74    239.20 o
   3   2   3       79.55       99.25     12.00 o
   4   2   3      545.27      470.30     11.07 o
   5   2   3     8472.94     8023.07    120.53 o
   6   2   3      133.63      139.54      7.44 o
   7   2   3       69.81       79.11      7.25 o
   8   2   3      211.94      217.65     11.21 o
   9   2   3       55.62       53.94     11.38 o
  10   2   3       11.03       16.29      8.84 o
  11   2   3        0.01       15.09     11.94 o
 -12   3   3        9.94       -2.48     11.16 o
 -11   3   3       56.64       52.37     10.81 o
 -10   3   3       97.72      128.70     10.54 o
  -9   3   3      326.86      343.60     13.88 o
  -8   3   3        2.49       -2.69      5.38 o
  -7   3   3      360.75      307.64     10.30 o
  -6   3   3       22.99       28.94      4.32 o
  -5   3   3      192.47      168.66      7.09 o
  -4   3   3      188.34      224.92      6.49 o
  -3   3   3     7373.55     7435.48    106.06 o
  -2   3   3      544.51      624.90     24.52 o
  -1   3   3      473.61      537.44     26.20 o
   0   3   3     4591.77     5337.50    107.32 o
   1   3   3        1.37        9.50      1.89 o
   2   3   3     5804.85     5109.98     78.29 o
   3   3   3        1.48       31.80      3.57 o
   4   3   3      213.24      249.60     11.08 o
   5   3   3      373.22      445.31     10.55 o
   6   3   3      143.88      157.47      7.81 o
   7   3   3      171.67      174.10      9.68 o
   8   3   3      596.66      604.84     19.41 o
   9   3   3      132.01      147.01     12.62 o
  10   3   3        0.00        3.59      8.16 o
  11   3   3       52.90       71.58     18.89 o
 -11   4   3        7.25       -3.69      7.46 o
 -10   4   3       14.79        9.12      7.38 o
  -9   4   3      444.07      369.51     18.42 o
  -8   4   3        0.34        2.80      6.18 o
  -7   4   3      127.79      161.28     10.24 o
  -6   4   3        0.38       12.35      3.80 o
  -5   4   3     5287.87     5281.14     91.39 o
  -4   4   3       82.41      131.64      6.87 o
  -3   4   3     2942.95     2852.70     74.12 o
  -2   4   3     3131.12     3746.96    141.45 o
  -1   4   3     6989.80     6211.42    273.76 o
   0   4   3      528.18      701.26     89.44 o
   1   4   3      677.01      802.69     17.99 o
   2   4   3     2112.28     1798.45     32.32 o
   3   4   3      415.92      398.29      9.81 o
   4   4   3       80.20      137.36      7.57 o
   5   4   3      612.26      604.02     14.11 o
   6   4   3      494.30      514.24     15.51 o
   7   4   3        4.14        6.51      5.80 o
   8   4   3      105.50      114.11     11.27 o
   9   4   3       11.03       15.25      7.94 o
  10   4   3        1.40       -0.21      8.42 o
 -11   5   3       17.81        1.09      9.45 o
 -10   5   3       54.19       75.19      9.98 o
  -9   5   3      156.01      161.89     11.96 o
  -8   5   3      772.93      892.59     24.72 o
  -7   5   3      104.57      137.17      9.02 o
  -6   5   3       53.33      115.31      7.15 o
  -5   5   3      155.64      155.57     12.24 o
  -4   5   3     1867.74     1855.24     36.95 o
  -3   5   3      603.18      571.08     39.26 o
  -2   5   3      177.03      146.26     46.90 o
  -1   5   3        0.10       -3.63      7.26 o
   0   5   3     2620.10     2502.00    131.97 o
   1   5   3       70.19       97.73      3.92 o
   2   5   3      636.82      667.82     14.13 o
   3   5   3      324.60      277.64      9.37 o
   4   5   3      213.99      194.15      8.86 o
   5   5   3      113.44      121.42      6.99 o
   6   5   3        8.08        6.19      5.15 o
   7   5   3       37.67       26.70      9.65 o
   8   5   3       16.00       24.02      7.61 o
   9   5   3       31.63       36.23      9.20 o
  10   5   3       33.39      102.80     14.72 o
 -11   6   3       62.94       64.67     15.09 o
 -10   6   3        2.56        7.36      6.93 o
  -9   6   3       10.02       14.43      6.57 o
  -8   6   3      951.52      928.78     34.00 o
  -7   6   3      160.65      150.02      7.78 o
  -6   6   3       13.16        6.92      4.10 o
  -5   6   3      809.32      956.90     29.80 o
  -4   6   3     2896.88     3307.49    130.56 o
  -3   6   3      487.63      582.55     79.07 o
  -2   6   3     1035.66      865.34     51.81 o
  -1   6   3      106.44      174.01     19.91 o
   0   6   3     2995.06     2380.94    128.70 o
   1   6   3      139.50      121.68      4.38 o
   2   6   3        1.16        0.66      2.42 o
   3   6   3      315.04      276.00     13.20 o
   4   6   3       27.63       41.84      5.44 o
   5   6   3       96.49       92.61      6.43 o
   6   6   3      148.32      146.40      9.19 o
   7   6   3      366.68      417.92     14.85 o
   8   6   3       18.08       34.19      7.40 o
   9   6   3       21.82       18.26      9.22 o
 -10   7   3        9.65       28.80      8.82 o
  -9   7   3       16.89       33.48     10.98 o
  -8   7   3      184.58      192.18     11.09 o
  -7   7   3      713.73      714.14     23.49 o
  -6   7   3       39.21       78.48     16.91 o
  -5   7   3      115.53      118.27     14.18 o
  -4   7   3      146.27      138.52     26.18 o
  -3   7   3      650.73      602.05     47.99 o
  -2   7   3      123.67      124.34     25.09 o
  -1   7   3      203.74      202.87     28.36 o
   0   7   3       31.64       55.43     18.00 o
   1   7   3      105.60      127.89      8.60 o
   2   7   3        1.60        2.18      3.08 o
   3   7   3      206.53      230.24      9.33 o
   4   7   3      259.21      344.90     12.39 o
   5   7   3        0.25       23.24      5.97 o
   6   7   3       71.39      124.87     10.35 o
   7   7   3        3.18        3.84      6.81 o
   8   7   3      147.84      194.31     15.90 o
 -10   8   3       43.01       56.93     27.27 o
  -9   8   3        3.14       31.38     11.26 o
  -8   8   3        8.17       15.27     14.18 o
  -7   8   3        8.41       10.62      8.06 o
  -6   8   3       32.54       22.54      9.76 o
  -5   8   3       34.96       44.72     23.99 o
  -4   8   3      291.90      302.12     38.17 o
  -3   8   3       83.76       58.90     22.90 o
  -2   8   3       96.09      105.80     25.09 o
  -1   8   3       40.43       44.72     20.72 o
   0   8   3        4.39       22.31      5.17 o
   1   8   3       83.55       93.79     12.60 o
   2   8   3      329.81      301.04      9.45 o
   3   8   3      250.93      224.92      9.42 o
   4   8   3        0.03       -2.32      4.63 o
   5   8   3        8.44       14.80      7.11 o
   6   8   3        3.73        5.73      6.41 o
   7   8   3       26.17       31.65      9.33 o
  -9   9   3       78.55       75.26     22.90 o
  -8   9   3      428.78      393.73     31.63 o
  -7   9   3       87.48       67.26     13.52 o
  -6   9   3      221.93      189.10     15.51 o
  -5   9   3       23.44       25.09     21.81 o
  -4   9   3      352.31      417.73     45.81 o
  -3   9   3       74.01       57.81     27.27 o
  -2   9   3        3.80       -4.36     20.72 o
  -1   9   3      560.17      502.80     50.17 o
   0   9   3       16.52       54.43     13.09 o
   1   9   3      100.49      135.82     15.81 o
   2   9   3       49.83       62.14      8.73 o
   3   9   3       35.66       20.19      7.08 o
   4   9   3        8.20        4.88      4.97 o
   5   9   3        9.75       22.32      6.35 o
   6   9   3       17.46       31.88     12.14 o
  -8  10   3      101.05      122.16     21.81 o
  -7  10   3      234.50      258.76     19.78 o
  -6  10   3       31.04       23.34      7.27 o
  -5  10   3        5.14        4.36     20.72 o
  -4  10   3      127.83      151.60     32.72 o
  -3  10   3       85.48       79.62     27.27 o
  -2  10   3      180.06      200.68     37.08 o
  -1  10   3        4.68       -5.45     22.90 o
   0  10   3        1.19        0.82      7.24 o
   1  10   3      120.74      128.39     17.45 o
   2  10   3        5.04       13.16     15.27 o
   3  10   3        0.04        0.56      7.59 o
   4  10   3        0.21        4.40      6.60 o
   5  10   3       61.46       65.88      9.33 o
  -6  11   3        0.00       19.63     22.90 o
  -5  11   3        0.27        6.54     21.81 o
  -4  11   3       46.57       35.99     26.18 o
  -3  11   3        3.47        8.73     21.81 o
  -2  11   3       56.27       47.99     26.18 o
  -1  11   3       16.59       17.24     13.09 o
   0  11   3        4.20      -10.27     21.81 o
   1  11   3       24.00        7.83     20.72 o
   2  11   3       20.20       12.00     29.99 o
   3  11   3        8.27       21.60     14.70 o
  -3  12   3       39.42       27.27     27.27 o
  -2  12   3        4.84       -9.82     25.09 o
  -1  12   3       16.16       -4.57      9.14 o
   0  12   3        7.65       -2.76     10.82 o
  -1 -12   4        0.87       -0.12     11.05 o
   0 -12   4       27.46       17.12     16.36 o
   1 -12   4        6.32       20.18     11.11 o
   2 -12   4        2.26        5.11      9.14 o
   3 -12   4        8.35        3.00     12.54 o
   4 -12   4       54.61       33.81     27.27 o
  -4 -11   4        0.29       -7.08     14.17 o
  -3 -11   4        3.42        1.82     11.71 o
  -2 -11   4       47.84       39.92     13.44 o
  -1 -11   4        2.13       29.91     17.45 o
   0 -11   4       24.17       18.39     10.13 o
   1 -11   4        0.06       -4.12      8.24 o
   2 -11   4        5.74       12.10      8.24 o
   3 -11   4       39.50       29.45     23.99 o
   4 -11   4       65.92       61.38     12.09 o
   5 -11   4       38.56       45.85     21.81 o
   6 -11   4       11.08       19.31     12.06 o
   7 -11   4       29.24       16.44     13.32 o
  -5 -10   4        0.63        3.27      6.33 o
  -4 -10   4        3.52        9.47      5.65 o
  -3 -10   4       90.89       97.26      9.44 o
  -2 -10   4      291.15      298.34     21.75 o
  -1 -10   4       14.94        8.79     13.09 o
   0 -10   4      366.51      382.54     51.26 o
   1 -10   4      264.98      263.33     26.72 o
   2 -10   4       37.27       53.04      9.09 o
   3 -10   4      114.33      186.51     34.90 o
   4 -10   4       55.21       37.47      9.93 o
   5 -10   4       78.74      100.00     13.32 o
   6 -10   4       35.71       26.88     12.06 o
   7 -10   4       75.54       65.00     15.01 o
   8 -10   4       64.23       51.26     19.63 o
  -7  -9   4       37.15       71.10     12.55 o
  -6  -9   4       14.83       33.70      7.61 o
  -5  -9   4        1.65        6.46      6.19 o
  -4  -9   4      246.59      275.61     11.41 o
  -3  -9   4      792.18      802.77     20.08 o
  -2  -9   4        0.01       26.39      7.66 o
  -1  -9   4       11.34       47.46      9.02 o
   0  -9   4      228.24      156.42     12.78 o
   1  -9   4      263.40      216.10     14.06 o
   2  -9   4      597.09      650.04     56.71 o
   3  -9   4      298.63      314.11     41.45 o
   4  -9   4      180.34      181.22     15.27 o
   5  -9   4        5.83        2.91      8.78 o
   6  -9   4        1.99        7.85      9.02 o
   7  -9   4        2.76        6.54     13.09 o
   8  -9   4      150.60      128.70     22.90 o
   9  -9   4       17.89        9.82     18.54 o
  -8  -8   4       23.30       37.62     10.40 o
  -7  -8   4        2.63       16.73      9.29 o
  -6  -8   4      151.81      170.72     11.65 o
  -5  -8   4      186.13      179.57     10.20 o
  -4  -8   4       52.10       49.31      6.31 o
  -3  -8   4      578.27      509.01     16.22 o
  -2  -8   4      594.21      599.60     16.58 o
  -1  -8   4        2.63        3.25      3.53 o
   0  -8   4       80.26       70.17      8.95 o
   1  -8   4       63.02       74.84     10.91 o
   2  -8   4       50.24       71.98     22.90 o
   3  -8   4      159.40      236.68     33.81 o
   4  -8   4      279.11      269.84     16.58 o
   5  -8   4     1994.28     2005.04     69.54 o
   6  -8   4      877.81     1005.47     32.19 o
   7  -8   4      393.54      297.95     17.54 o
   8  -8   4      801.77      712.61     23.10 o
   9  -8   4        0.11        7.38      8.11 o
  10  -8   4        4.21        6.24     10.69 o
  -9  -7   4        7.64        9.78      8.93 o
  -8  -7   4        1.44       -1.83      6.43 o
  -7  -7   4       27.53       28.67      6.70 o
  -6  -7   4      319.20      334.05     14.62 o
  -5  -7   4      239.97      234.69     11.19 o
  -4  -7   4       49.39       74.15      6.73 o
  -3  -7   4      234.90      221.93      9.39 o
  -2  -7   4      127.80      132.92      6.75 o
  -1  -7   4      227.72      227.01      8.23 o
   0  -7   4        2.11        5.00      6.00 o
   1  -7   4     1253.75     1147.14     78.53 o
   2  -7   4       76.45       43.63     18.54 o
   3  -7   4     1864.24     1911.07     82.77 o
   4  -7   4       12.81       43.05     32.51 o
   5  -7   4     2099.39     2045.67     56.16 o
   6  -7   4      740.15      954.21     21.04 o
   7  -7   4       16.95       49.45      6.70 o
   8  -7   4        2.04       10.44      4.95 o
   9  -7   4        1.62        4.51      6.08 o
  10  -7   4       13.89       25.00      7.84 o
  -9  -6   4        0.14       14.19      8.42 o
  -8  -6   4        4.96       10.40      7.00 o
  -7  -6   4      141.44      205.71     12.28 o
  -6  -6   4       12.37       18.92      5.89 o
  -5  -6   4      322.29      298.48     10.45 o
  -4  -6   4      280.89      275.82      9.59 o
  -3  -6   4      171.28      187.82      8.36 o
  -2  -6   4      582.06      505.84     12.87 o
  -1  -6   4       19.52       40.01      3.68 o
   0  -6   4     1468.44     1287.93     21.89 o
   1  -6   4        2.20       14.37      5.03 o
   2  -6   4      888.12      822.37     56.71 o
   3  -6   4       63.41       46.41     10.25 o
   4  -6   4     1071.90     1498.51     84.30 o
   5  -6   4      767.01      686.32     21.47 o
   6  -6   4       94.23       87.90      7.57 o
   7  -6   4      408.58      549.49     28.74 o
   8  -6   4       22.53       47.22     12.42 o
   9  -6   4      149.94      133.59     11.81 o
  10  -6   4        0.26       -2.99      5.99 o
  11  -6   4       16.41       21.55      8.97 o
 -10  -5   4       89.07       90.19     14.05 o
  -9  -5   4       10.85       18.00      8.35 o
  -8  -5   4       69.89       53.90      9.29 o
  -7  -5   4        4.07       -2.54      5.07 o
  -6  -5   4       79.16       78.53      7.43 o
  -5  -5   4       32.93       36.83      4.98 o
  -4  -5   4      655.90      585.87     14.13 o
  -3  -5   4       31.61       36.43      3.36 o
  -2  -5   4     1271.30     1252.21     20.64 o
  -1  -5   4      171.74      140.98      4.70 o
   0  -5   4      374.61      371.63      7.32 o
   1  -5   4      619.19      743.17     29.25 o
   2  -5   4     4448.37     4278.64    139.90 o
   3  -5   4     3083.75     3168.41     50.56 o
   4  -5   4      418.50      363.62     12.34 o
   5  -5   4      175.63      282.68     12.83 o
   6  -5   4      217.69      239.47     11.14 o
   7  -5   4     1562.94     1531.90     42.59 o
   8  -5   4      201.61      225.82     22.63 o
   9  -5   4       28.96       21.62     15.12 o
  10  -5   4       29.85       20.90     16.75 o
  11  -5   4       21.74       18.94      8.64 o
 -10  -4   4       32.62       35.22      9.58 o
  -9  -4   4       57.37       60.17      8.60 o
  -8  -4   4       84.15      107.04      9.60 o
  -7  -4   4      259.52      242.41     10.56 o
  -6  -4   4      246.10      271.52      9.71 o
  -5  -4   4       16.17       27.30      4.03 o
  -4  -4   4       94.89      142.85      5.35 o
  -3  -4   4       20.13       82.13      7.01 o
  -2  -4   4     1530.34     1433.24     22.43 o
  -1  -4   4     1858.44     1695.44     25.75 o
   0  -4   4      614.89      516.73     11.08 o
   1  -4   4     4093.00     3993.73     82.64 o
   2  -4   4      465.42      392.00     12.70 o
   3  -4   4     1107.31     1095.63     24.03 o
   4  -4   4     4496.67     4376.22     79.80 o
   5  -4   4     1830.57     1885.97     39.57 o
   6  -4   4      829.31     1003.58     26.48 o
   7  -4   4       96.55      117.68     23.11 o
   8  -4   4     1479.95     1344.76     40.09 o
   9  -4   4       10.81       56.70     10.20 o
  10  -4   4       17.24       10.82     10.00 o
  11  -4   4        0.34       10.10     11.79 o
 -11  -3   4       24.07       22.08      9.52 o
 -10  -3   4        7.29        6.92      7.04 o
  -9  -3   4      601.60      556.52     17.43 o
  -8  -3   4       40.91       72.50      7.71 o
  -7  -3   4       66.45       78.88      6.23 o
  -6  -3   4      433.83      404.02     12.37 o
  -5  -3   4      558.56      559.46     12.76 o
  -4  -3   4     1295.86     1346.85     22.37 o
  -3  -3   4      772.62      816.89     14.55 o
  -2  -3   4      173.02      188.30      7.42 o
  -1  -3   4       25.33       36.70      2.45 o
   0  -3   4     6567.58     5856.42    112.37 o
   1  -3   4      608.92      719.25     16.83 o
   2  -3   4    23883.85    25252.02    518.44 o
   3  -3   4      200.14      190.85      6.08 o
   4  -3   4    10660.70    10416.53    190.84 o
   5  -3   4      107.06      144.02      7.32 o
   6  -3   4       29.43       34.12      4.95 o
   7  -3   4        0.20       -2.45      4.90 o
   8  -3   4     1344.59     1369.00     36.15 o
   9  -3   4       81.26       79.27     11.65 o
  10  -3   4        0.21       -0.99      9.06 o
  11  -3   4       74.75       97.07     17.82 o
 -11  -2   4       10.82        2.60      8.48 o
 -10  -2   4      153.05      169.16     10.60 o
  -9  -2   4     1118.02     1144.83     23.21 o
  -8  -2   4      670.86      574.00     16.00 o
  -7  -2   4     1330.46     1305.41     25.35 o
  -6  -2   4      444.90      434.33     11.29 o
  -5  -2   4      268.61      294.31      8.70 o
  -4  -2   4      875.69      761.57     14.82 o
  -3  -2   4     4640.66     4171.91     63.08 o
  -2  -2   4     1357.51     1147.91     18.98 o
  -1  -2   4     5496.81     5109.55     76.89 o
   0  -2   4    13749.57    13059.06    363.91 o
   1  -2   4     3793.47     3541.37     99.37 o
   2  -2   4    52221.11    58236.59    965.17 o
   3  -2   4     5468.12     6465.29    144.89 o
   4  -2   4      683.96      723.26     17.31 o
   5  -2   4      101.12       75.23      7.40 o
   6  -2   4      941.71      967.12     30.94 o
   7  -2   4     1893.15     1777.73     38.28 o
   8  -2   4      857.34      757.62     24.06 o
   9  -2   4       13.45       19.30      7.87 o
  10  -2   4       44.50       69.84     12.39 o
  11  -2   4       24.55        4.67     10.83 o
 -11  -1   4      188.84      205.26     12.89 o
 -10  -1   4        1.36        9.65      7.15 o
  -9  -1   4      199.58      218.17     10.72 o
  -8  -1   4       19.52       17.18      5.09 o
  -7  -1   4        2.49        5.81      4.14 o
  -6  -1   4       27.94       14.34      3.86 o
  -5  -1   4     1617.83     1687.09     34.32 o
  -4  -1   4      914.27      810.10     14.28 o
  -3  -1   4     3127.01     2775.18     39.43 o
  -2  -1   4     2813.21     2688.74     55.84 o
  -1  -1   4      114.80       95.86      4.16 o
   0  -1   4      463.33      333.86      9.60 o
   1  -1   4        5.10       -3.62      7.23 o
   2  -1   4    12172.31    12445.38    288.88 o
   3  -1   4     1638.75     1553.47     33.54 o
   4  -1   4     3757.16     3264.71     69.99 o
   5  -1   4      520.26      505.99     17.32 o
   6  -1   4     1079.80      983.53     20.50 o
   7  -1   4       48.39       38.65      5.22 o
   8  -1   4      330.24      314.49     12.93 o
   9  -1   4       45.04       72.93     22.90 o
  10  -1   4      504.29      466.43     25.54 o
  11  -1   4       74.48       62.64     14.41 o
 -12   0   4       10.74       13.71      9.75 o
 -11   0   4       12.54       22.25      8.56 o
 -10   0   4       95.77       96.61     10.44 o
  -9   0   4       38.40       47.49      7.53 o
  -8   0   4      209.62      242.75      9.61 o
  -7   0   4        3.22        1.93      3.66 o
  -6   0   4      116.65      150.17      6.43 o
  -5   0   4     5418.43     5168.30     73.36 o
  -4   0   4     4364.41     4652.52     98.94 o
  -3   0   4     4657.73     3945.68     64.35 o
  -2   0   4      647.39      967.78     32.39 o
  -1   0   4      892.37     1384.75     30.16 o
   0   0   4     1281.72     1123.81     67.62 o
   1   0   4     1487.13     1738.10    175.60 o
   2   0   4      122.49      101.16      7.30 o
   3   0   4       36.55       31.77      5.03 o
   4   0   4       90.35       53.61      4.90 o
   5   0   4      220.12      265.05      8.70 o
   6   0   4      110.71      107.06      6.29 o
   7   0   4     1346.77     1174.68     23.44 o
   8   0   4      136.42      149.12      9.67 o
   9   0   4      238.42      281.36     14.73 o
  10   0   4        6.56       17.00      8.37 o
  11   0   4        8.67       15.69     11.38 o
 -12   1   4        1.49       12.74     10.58 o
 -11   1   4       22.90       13.64      8.06 o
 -10   1   4      257.75      331.55     15.84 o
  -9   1   4        0.34       -2.68      5.37 o
  -8   1   4       13.92        7.46      4.86 o
  -7   1   4      183.07      188.66      7.69 o
  -6   1   4      153.87      190.05      7.62 o
  -5   1   4     1209.00     1095.29     17.51 o
  -4   1   4     2146.02     1989.76     49.56 o
  -3   1   4      137.85      237.11      9.66 o
  -2   1   4      311.85      293.92      6.80 o
  -1   1   4       67.20       60.81      3.48 o
   0   1   4    18315.99    18260.63    417.37 o
   1   1   4      236.99      194.14     10.91 o
   2   1   4     3972.29     3602.86    186.98 o
   3   1   4     2861.03     2828.50     57.61 o
   4   1   4    12230.34    10845.14    170.22 o
   5   1   4       37.54       38.86      3.98 o
   6   1   4        0.88       32.29      6.85 o
   7   1   4      719.32      737.43     18.62 o
   8   1   4        6.73        3.76      5.57 o
   9   1   4        0.32       -3.08      6.17 o
  10   1   4       37.73       52.53     10.58 o
  11   1   4      114.78      128.90     14.02 o
 -12   2   4       18.21       16.36     12.57 o
 -11   2   4        7.49       -1.66      7.63 o
 -10   2   4        6.01       26.74      6.94 o
  -9   2   4       27.20       52.62      7.17 o
  -8   2   4        0.10        5.15      4.96 o
  -7   2   4        1.97        1.15      3.96 o
  -6   2   4       73.04       72.60     10.91 o
  -5   2   4      750.07      678.80     13.74 o
  -4   2   4     3660.69     3589.63     62.64 o
  -3   2   4     1102.83      897.20     15.92 o
  -2   2   4     7473.16     7657.93    121.34 o
  -1   2   4     6415.72     7164.84    206.03 o
   1   2   4      215.15      194.14     10.91 o
   2   2   4       19.21       16.45      2.91 o
   3   2   4      139.00      182.72      7.96 o
   4   2   4     4581.54     4514.14     78.36 o
   5   2   4      243.19      401.70     18.62 o
   6   2   4      103.10       93.82      6.57 o
   7   2   4       99.82       98.66      7.89 o
   8   2   4      283.00      303.74     13.13 o
   9   2   4       55.28       35.73      8.36 o
  10   2   4        9.07       21.72      8.03 o
  11   2   4        6.10       21.75     38.72 o
 -12   3   4       31.19       53.82     15.42 o
 -11   3   4       15.92       24.91      9.60 o
 -10   3   4       21.56       31.77     14.80 o
  -9   3   4      137.49      176.67     12.00 o
  -8   3   4      582.15      571.77     19.15 o
  -7   3   4       99.12       69.13      8.37 o
  -6   3   4      674.26      703.80     16.62 o
  -5   3   4      292.24      215.44      7.15 o
  -4   3   4     2878.55     2796.71     46.02 o
  -3   3   4       85.51      117.04      7.76 o
  -2   3   4     2938.85     2933.89     93.41 o
  -1   3   4     5161.71     5781.87    351.20 o
   0   3   4      923.17      894.65     19.33 o
   1   3   4     1842.50     2120.90     39.48 o
   2   3   4     3697.82     3435.34     57.37 o
   3   3   4     1258.50     1420.79     34.96 o
   4   3   4      135.81      205.17      6.68 o
   5   3   4      179.27      205.53      7.51 o
   6   3   4      604.67      542.81     14.90 o
   7   3   4       21.51       16.68      5.68 o
   8   3   4      173.85      149.65     14.23 o
   9   3   4      120.84      118.89     12.02 o
  10   3   4        4.44        5.63      8.15 o
  11   3   4       74.74      103.07     13.51 o
 -11   4   4       63.59       52.96      9.96 o
 -10   4   4      131.40      103.46     10.95 o
  -9   4   4      143.79      144.22     11.33 o
  -8   4   4       25.90       26.79      6.93 o
  -7   4   4     1472.42     1382.28     28.23 o
  -6   4   4       53.97       78.06      8.86 o
  -5   4   4      883.73     1207.95     24.88 o
  -4   4   4     5289.57     5368.32     72.74 o
  -3   4   4     1657.72     1677.91     45.78 o
  -2   4   4       32.79       44.72     10.91 o
  -1   4   4     5774.62     5358.92    209.41 o
   0   4   4        2.35       -3.27      9.82 o
   1   4   4     1555.73     1556.21     41.25 o
   2   4   4      641.24      636.48     13.44 o
   3   4   4       67.11       73.89      6.00 o
   4   4   4     1741.03     1631.43     28.69 o
   5   4   4      539.49      540.18     13.30 o
   6   4   4       24.97       33.35      5.81 o
   7   4   4      208.00      198.96     11.24 o
   8   4   4      112.24      109.73     11.15 o
   9   4   4        0.94       -0.59      6.96 o
  10   4   4       44.78       27.56      9.75 o
 -11   5   4       53.29       40.63     11.11 o
 -10   5   4       69.41       58.53     11.81 o
  -9   5   4      239.86      261.47     19.84 o
  -8   5   4      268.01      261.95     12.74 o
  -7   5   4      353.16      368.73     12.03 o
  -6   5   4     1662.63     1586.64     30.74 o
  -5   5   4       56.57       71.90      5.35 o
  -4   5   4      811.16      821.06     25.02 o
  -3   5   4        5.47       13.26      9.25 o
  -2   5   4     1288.44     1614.17     70.35 o
  -1   5   4      115.51      154.70     17.15 o
   0   5   4      858.08      925.30     44.72 o
   1   5   4     3705.20     3394.45     52.64 o
   2   5   4      297.10      271.55      8.32 o
   3   5   4      960.40      876.50     20.03 o
   4   5   4        2.06        1.46      3.58 o
   5   5   4      478.58      442.99     12.58 o
   6   5   4       81.10       70.53      7.22 o
   7   5   4      691.64      654.06     19.33 o
   8   5   4        0.00       16.13      7.12 o
   9   5   4       17.55       38.87      9.58 o
  10   5   4      217.99      231.38     18.24 o
 -11   6   4       58.77       52.28     11.11 o
 -10   6   4       90.71       90.51      9.90 o
  -9   6   4        0.40        1.32      5.81 o
  -8   6   4       67.05       58.80      7.31 o
  -7   6   4      332.21      309.61     10.42 o
  -6   6   4      111.36      121.03      6.92 o
  -5   6   4        0.12       18.54      6.54 o
  -4   6   4      428.92      792.73     98.71 o
  -3   6   4      104.57      173.63     20.37 o
  -2   6   4      335.87      300.11     23.57 o
  -1   6   4      153.72      242.29     21.81 o
   0   6   4     1533.41     1459.32     85.07 o
   1   6   4       89.67      107.51      8.01 o
   2   6   4       37.54       45.74      4.10 o
   3   6   4      313.94      332.81     11.69 o
   4   6   4      333.59      347.05     11.89 o
   5   6   4        5.39        8.37      4.29 o
   6   6   4      340.29      343.50     12.78 o
   7   6   4      476.90      511.65     16.72 o
   8   6   4       46.19       53.68      8.31 o
   9   6   4        0.09        7.23      9.22 o
 -10   7   4       40.35       42.62      9.49 o
  -9   7   4      280.36      289.44     15.01 o
  -8   7   4       23.17       19.40      6.56 o
  -7   7   4        9.54       11.66      7.06 o
  -6   7   4      205.25      220.97     16.68 o
  -5   7   4      127.29      160.13     11.71 o
  -4   7   4        9.76       78.53     20.72 o
  -3   7   4       20.91       16.36     16.36 o
  -2   7   4       59.95       66.53     20.72 o
  -1   7   4      331.46      326.11     33.81 o
   0   7   4      862.61      805.44     22.92 o
   1   7   4      460.75      423.99     15.78 o
   2   7   4      261.92      232.73      8.68 o
   3   7   4      212.45      231.39      9.69 o
   4   7   4      950.84     1018.92     24.16 o
   5   7   4      415.97      386.86     14.53 o
   6   7   4      119.00      146.15     10.73 o
   7   7   4       63.18       51.30      8.98 o
   8   7   4        3.40       13.31      9.40 o
 -10   8   4       81.11       91.69     13.52 o
  -9   8   4      207.22      222.50     28.36 o
  -8   8   4      152.53      142.88     21.81 o
  -7   8   4       53.34       55.00     14.51 o
  -6   8   4      132.13      105.70     15.27 o
  -5   8   4      211.26      196.32     32.72 o
  -4   8   4        7.42        9.82     18.54 o
  -3   8   4        0.91       13.09     18.54 o
  -2   8   4      558.22      501.71     45.81 o
  -1   8   4      337.31      289.03     35.99 o
   0   8   4      134.09      135.31     29.45 o
   1   8   4       93.54      116.25      9.03 o
   2   8   4      409.71      391.62     10.86 o
   3   8   4       50.55       47.25      5.45 o
   4   8   4      150.30      166.79      9.18 o
   5   8   4        0.05        5.07      5.73 o
   6   8   4       24.80       37.57     12.28 o
   7   8   4        6.02       -0.80      8.14 o
  -9   9   4        6.39        6.54     17.45 o
  -8   9   4       53.45       58.90     17.45 o
  -7   9   4        9.05       13.44      8.30 o
  -6   9   4       19.47       35.00      9.02 o
  -5   9   4       89.45      110.16     27.27 o
  -4   9   4      108.97      107.98     28.36 o
  -3   9   4       37.52       41.45     22.90 o
  -2   9   4      564.64      546.43     51.26 o
  -1   9   4        8.30       26.18     22.90 o
   0   9   4        6.41        1.53      7.12 o
   1   9   4      144.76      173.96     14.01 o
   2   9   4      186.99      200.70     18.25 o
   3   9   4        4.36        4.37      4.94 o
   4   9   4        1.33        3.84      4.76 o
   5   9   4       27.11       34.56      6.77 o
   6   9   4        1.48        3.82      7.65 o
  -8  10   4       15.33        5.45     15.27 o
  -7  10   4      256.71      310.89     31.63 o
  -6  10   4      296.02      311.93     21.27 o
  -5  10   4      130.49      119.97     29.45 o
  -4  10   4       34.71       17.45     21.81 o
  -3  10   4      115.17      124.34     30.54 o
  -2  10   4      288.31      321.75     43.63 o
  -1  10   4       55.22       32.72     26.18 o
   0  10   4        2.74        8.10     16.36 o
   1  10   4       40.75       34.07     16.36 o
   2  10   4       40.17       44.89     11.80 o
   3  10   4       78.50      100.41     24.95 o
   4  10   4       14.84       26.86      6.85 o
   5  10   4        0.02        2.91      7.42 o
  -6  11   4        0.29       23.99     22.90 o
  -5  11   4        0.27       -9.82     19.63 o
  -4  11   4      104.01       80.71     29.45 o
  -3  11   4        1.16       -3.27     20.72 o
  -2  11   4       52.93       63.26     27.27 o
  -1  11   4       57.09       71.83     20.72 o
   0  11   4       42.24       41.17     20.72 o
   1  11   4       42.02       27.85     35.45 o
   2  11   4       94.79       93.77     15.40 o
   3  11   4       92.90      127.28     19.49 o
  -3  12   4      141.02      136.33     37.08 o
  -2  12   4        0.69      -11.45     22.90 o
  -1  12   4      121.72      144.55     15.10 o
  -1 -12   5        0.65       12.25     11.96 o
   0 -12   5       23.30        1.36     10.23 o
   1 -12   5       61.32       38.57     14.72 o
   2 -12   5        0.09       -4.48      8.95 o
   3 -12   5        7.58        1.37      9.09 o
   4 -12   5        2.00       -3.75      9.93 o
  -4 -11   5       14.56        9.01      8.61 o
  -3 -11   5        2.27       15.61     11.88 o
  -2 -11   5        0.03        6.22     10.82 o
  -1 -11   5      109.81      141.35     16.37 o
   0 -11   5        0.16       17.00     10.07 o
   1 -11   5        9.48        8.92      9.19 o
   2 -11   5        8.07        7.78      9.09 o
   3 -11   5       29.62       26.43     21.81 o
   4 -11   5        0.01       -4.54      9.09 o
   5 -11   5        4.91       -1.09      9.76 o
   6 -11   5      231.45      220.59     20.77 o
  -5 -10   5       51.03       99.49     12.35 o
  -4 -10   5       43.76       47.34      7.24 o
  -3 -10   5       66.60       49.72     13.26 o
  -2 -10   5      130.99      182.11     18.21 o
  -1 -10   5       12.55        6.98      9.02 o
   0 -10   5        1.13        9.71     11.45 o
   1 -10   5      114.61      143.41     13.99 o
   2 -10   5      647.18      685.73     36.54 o
   3 -10   5      426.41      380.50     41.45 o
   4 -10   5       40.28       56.45     10.13 o
   5 -10   5        0.99        7.07      9.65 o
   6 -10   5        0.01       19.49     11.45 o
   7 -10   5        0.11        6.54     14.18 o
   8 -10   5        0.04        5.45     16.36 o
  -7  -9   5      138.74      191.81     16.93 o
  -6  -9   5       41.23       37.88      7.72 o
  -5  -9   5       72.71      108.48      9.54 o
  -4  -9   5        5.69       21.65      5.85 o
  -3  -9   5        0.09       24.07      5.97 o
  -2  -9   5     1617.26     1747.55     39.21 o
  -1  -9   5      690.86      716.26     46.35 o
   0  -9   5       21.08        4.46     10.91 o
   1  -9   5      208.66      185.46     13.92 o
   2  -9   5        0.03        1.56      6.17 o
   3  -9   5       29.87       18.54     10.91 o
   4  -9   5      487.86      502.60     49.63 o
   5  -9   5        3.86       17.07      8.95 o
   6  -9   5        0.36        0.46     14.72 o
   7  -9   5       67.08       67.62     17.45 o
   8  -9   5       21.43       18.54     17.45 o
   9  -9   5       10.54       25.09     20.72 o
  -8  -8   5        0.59       17.49     11.06 o
  -7  -8   5        8.79       29.06     10.50 o
  -6  -8   5       41.27       58.27      8.23 o
  -5  -8   5      366.61      410.23     19.86 o
  -4  -8   5       20.40       26.30      5.82 o
  -3  -8   5      229.44      206.75      9.71 o
  -2  -8   5      111.33      130.08      7.60 o
  -1  -8   5      279.70      282.26      9.61 o
   0  -8   5        2.66        7.46      5.94 o
   1  -8   5       19.02       16.36      6.13 o
   2  -8   5      736.27      755.45     29.45 o
   3  -8   5      631.22      579.11     23.13 o
   4  -8   5      371.00      364.73     20.05 o
   5  -8   5       28.71       37.75     10.51 o
   6  -8   5       68.75       90.43     16.99 o
   7  -8   5        0.74       10.91      8.73 o
   8  -8   5        2.65       21.13      6.98 o
   9  -8   5        3.13       13.01      9.02 o
  10  -8   5       24.92       12.81     11.49 o
  -9  -7   5        5.93        5.12      9.22 o
  -8  -7   5       18.40       30.05      7.49 o
  -7  -7   5      144.58      191.73     11.07 o
  -6  -7   5       82.50      106.98     11.57 o
  -5  -7   5        7.84       16.01      5.76 o
  -4  -7   5       46.89       31.78      5.68 o
  -3  -7   5       48.87       32.87      5.22 o
  -2  -7   5       18.59       12.22      3.49 o
  -1  -7   5      428.14      464.78     12.93 o
   0  -7   5       89.41       79.58      8.04 o
   1  -7   5       21.88       29.69      3.75 o
   2  -7   5       40.08       48.79     10.36 o
   3  -7   5     1775.68     1777.69     56.58 o
   4  -7   5     4268.19     4173.46    131.50 o
   5  -7   5       36.03      122.16     25.09 o
   6  -7   5     1029.57     1015.87     22.32 o
   7  -7   5     1828.26     1857.82     60.61 o
   8  -7   5      131.00      114.73     11.36 o
   9  -7   5        0.94        4.28      5.57 o
  10  -7   5       29.85       39.55      7.16 o
  -9  -6   5       89.15      105.01     14.80 o
  -8  -6   5       16.66       30.96      7.86 o
  -7  -6   5       79.74       98.61      8.89 o
  -6  -6   5       68.84       88.44     11.77 o
  -5  -6   5      295.42      279.05     10.09 o
  -4  -6   5      288.54      247.09      8.92 o
  -3  -6   5       62.49       42.52      4.92 o
  -2  -6   5        7.86        5.77      2.88 o
  -1  -6   5       68.19       94.96      5.96 o
   0  -6   5     1475.85     1434.58     47.32 o
   1  -6   5      823.84      719.37     23.61 o
   2  -6   5      946.59      763.63     26.52 o
   3  -6   5      110.52      129.14     18.61 o
   4  -6   5     1914.77     2133.74     57.30 o
   5  -6   5      252.70      239.36     11.56 o
   6  -6   5        0.60        8.99      5.40 o
   7  -6   5       17.96       28.66      7.50 o
   8  -6   5        8.26        6.95      7.21 o
   9  -6   5       22.23       52.31     10.23 o
  10  -6   5      120.75      144.26     12.59 o
  11  -6   5       33.33       41.10      9.06 o
 -10  -5   5        0.26       11.86     12.44 o
  -9  -5   5       49.26       38.06     12.44 o
  -8  -5   5       15.31       10.01      7.45 o
  -7  -5   5       16.23       10.62      5.99 o
  -6  -5   5      225.15      233.38     10.78 o
  -5  -5   5        3.10        8.48      4.26 o
  -4  -5   5      165.25      196.20      8.13 o
  -3  -5   5       16.04       18.45      2.82 o
  -2  -5   5      611.90      608.28     12.32 o
  -1  -5   5      366.61      419.32     10.73 o
   0  -5   5      547.99      618.26     12.42 o
   1  -5   5     4071.71     3866.07     57.62 o
   2  -5   5     1688.35     1773.20     29.97 o
   3  -5   5      124.98      132.34      6.03 o
   4  -5   5     1271.19     1559.13     37.80 o
   5  -5   5      104.05      110.14      8.72 o
   6  -5   5       63.58      108.03     15.95 o
   7  -5   5      494.34      474.06     19.37 o
   8  -5   5      233.26      262.37     18.62 o
   9  -5   5       21.16       11.49     10.42 o
  10  -5   5      187.93      219.79     37.66 o
  11  -5   5        0.56       12.34      9.40 o
 -10  -4   5       33.41       49.38      9.94 o
  -9  -4   5        8.88       16.33      6.92 o
  -8  -4   5      187.83      203.91     12.55 o
  -7  -4   5        0.00        4.85      5.09 o
  -6  -4   5      293.90      341.46     10.66 o
  -5  -4   5      703.31      641.02     13.59 o
  -4  -4   5      523.17      556.08     10.20 o
  -3  -4   5     1581.67     1500.65     22.74 o
  -2  -4   5       74.64       54.34      3.81 o
  -1  -4   5      314.05      268.40      6.03 o
   0  -4   5      389.37      410.38      9.64 o
   1  -4   5     1512.53     1333.54     30.65 o
   2  -4   5     5550.88     5681.74    137.60 o
   3  -4   5     3751.00     5705.21    148.92 o
   4  -4   5        4.71       13.50      3.18 o
   5  -4   5      184.70      209.28      8.54 o
   6  -4   5       12.09       18.36      6.37 o
   7  -4   5       16.38       19.49      7.65 o
   8  -4   5       72.88       73.41     10.60 o
   9  -4   5      901.19      859.63     30.91 o
  10  -4   5        0.84       -3.57      9.07 o
  11  -4   5       78.93       89.61     16.57 o
 -11  -3   5       61.89       72.37     11.58 o
 -10  -3   5        2.29        9.62      7.05 o
  -9  -3   5       38.07       83.09      8.51 o
  -8  -3   5      920.55      926.99     22.86 o
  -7  -3   5      269.88      259.49      9.02 o
  -6  -3   5      143.16      146.13      6.44 o
  -5  -3   5        0.72       15.18      3.07 o
  -4  -3   5       43.51       46.83      4.83 o
  -3  -3   5     2180.93     2154.22     32.81 o
  -2  -3   5      373.12      302.11      6.59 o
  -1  -3   5      410.05      407.94      7.13 o
   0  -3   5       31.63       16.17      1.62 o
   1  -3   5      552.95      441.71     18.32 o
   2  -3   5     7411.67     7591.33    118.02 o
   3  -3   5      133.82      139.49      5.18 o
   4  -3   5     1038.55      883.94     19.84 o
   5  -3   5       18.03        7.49      3.61 o
   6  -3   5      408.26      367.59     12.37 o
   7  -3   5      103.37      142.54     16.59 o
   8  -3   5      441.22      448.69     30.38 o
   9  -3   5      200.21      243.59     15.59 o
  10  -3   5       19.50       10.91     10.10 o
  11  -3   5       29.39       43.63     15.71 o
 -11  -2   5       59.77       74.69      9.64 o
 -10  -2   5       15.76       28.98      6.85 o
  -9  -2   5      149.53      219.64     10.15 o
  -8  -2   5       15.78       27.81      5.46 o
  -7  -2   5      317.00      340.94     10.30 o
  -6  -2   5      232.00      227.43      7.38 o
  -5  -2   5     2020.38     1790.42     26.62 o
  -4  -2   5      218.47      237.56      6.51 o
  -3  -2   5     2695.97     2692.17     58.50 o
  -2  -2   5     1512.65     1418.10     23.03 o
  -1  -2   5      310.80      310.25      7.39 o
   0  -2   5    14344.00    15279.82    473.08 o
   1  -2   5     6848.57     9070.45    144.52 o
   2  -2   5       33.80       61.59      3.12 o
   3  -2   5     5259.38     5843.41    108.38 o
   4  -2   5        0.42       34.90      9.82 o
   5  -2   5     1116.97      934.42     23.70 o
   6  -2   5       41.07       18.59      4.77 o
   7  -2   5      355.74      357.84     11.95 o
   8  -2   5      145.30      159.84     11.88 o
   9  -2   5       34.08       46.01      9.04 o
  10  -2   5       58.14       56.88     12.10 o
  11  -2   5       74.13       82.81     15.01 o
 -11  -1   5       77.34       60.54     10.53 o
 -10  -1   5       83.24       72.12      8.91 o
  -9  -1   5        1.70        8.76      6.04 o
  -8  -1   5      458.95      419.78     11.90 o
  -7  -1   5      191.29      200.14      7.80 o
  -6  -1   5      399.56      300.27      7.67 o
  -5  -1   5       25.81       42.31      5.07 o
  -4  -1   5       36.04       44.06      4.21 o
  -3  -1   5     1650.60     1524.99     22.92 o
  -2  -1   5    12330.93    12695.55    252.92 o
  -1  -1   5      111.19      251.95     15.27 o
   0  -1   5     2159.31     2275.66     66.88 o
   1  -1   5       94.29      101.79      7.09 o
   2  -1   5    40641.43    42132.94    799.64 o
   3  -1   5     3136.87     3337.00    168.01 o
   4  -1   5     1429.05     1385.85     78.27 o
   5  -1   5       27.06       38.94      4.88 o
   6  -1   5      962.33      904.22     19.51 o
   7  -1   5      133.55      138.79      8.83 o
   8  -1   5        8.92        0.55      5.46 o
   9  -1   5      535.43      458.50     22.45 o
  10  -1   5       11.89       47.21     16.01 o
  11  -1   5       62.33       36.53     16.07 o
 -12   0   5       22.06       18.11     11.50 o
 -11   0   5        2.45       -3.69      7.38 o
 -10   0   5       69.54       61.65     14.13 o
  -9   0   5      614.93      497.49     16.01 o
  -8   0   5       95.73       83.03      6.57 o
  -7   0   5      532.43      456.11     10.81 o
  -6   0   5      507.54      477.06     10.49 o
  -5   0   5       32.36       27.34      5.09 o
  -4   0   5     1681.39     1437.69     21.25 o
  -3   0   5      435.23      388.52     10.34 o
  -2   0   5     8926.30     9217.19    327.02 o
  -1   0   5    14507.92    16221.68    461.66 o
   0   0   5       12.74       18.98      2.81 o
   1   0   5      110.37       74.28      5.11 o
   2   0   5    41847.40    40768.02   1487.51 o
   3   0   5     2104.81     2072.25     95.76 o
   4   0   5     1420.68     1445.26     44.81 o
   5   0   5      315.20      254.91      8.44 o
   6   0   5       98.31       84.74      5.94 o
   7   0   5      272.66      257.52     10.76 o
   8   0   5       53.66       74.55      7.95 o
   9   0   5        6.79        3.36      7.15 o
  10   0   5      194.02      189.40     14.79 o
  11   0   5       51.68       72.70     14.67 o
 -12   1   5       20.11       19.21     11.56 o
 -11   1   5       36.96       52.13     10.75 o
 -10   1   5       28.31       29.56      8.26 o
  -9   1   5        0.11        4.47      6.09 o
  -8   1   5      252.37      232.04      9.84 o
  -7   1   5       36.24       51.29      4.95 o
  -6   1   5     1155.04     1055.46     16.76 o
  -5   1   5      501.36      475.81     17.44 o
  -4   1   5     6412.82     6913.66    351.10 o
  -3   1   5       93.26      201.77     15.27 o
  -2   1   5     7491.72     7611.37    118.07 o
  -1   1   5      661.28      683.05     22.74 o
   0   1   5     5832.91     6647.15    153.36 o
   1   1   5     6155.23     5339.90    103.14 o
   2   1   5      781.61      777.17     15.93 o
   3   1   5     2273.72     2184.08     50.48 o
   4   1   5      687.44      734.80     15.51 o
   5   1   5      491.60      420.13     15.53 o
   6   1   5      216.59      311.70     11.01 o
   7   1   5      227.04      245.15     10.93 o
   8   1   5       14.80       25.85      6.41 o
   9   1   5      124.02      117.00     10.10 o
  10   1   5       74.53       81.77     11.75 o
  11   1   5       22.44       28.25     10.16 o
 -12   2   5        5.05       -5.23     11.16 o
 -11   2   5        8.29        9.89      8.42 o
 -10   2   5       53.11       51.36      8.71 o
  -9   2   5      645.25      587.48     18.94 o
  -8   2   5      273.83      286.70     13.33 o
  -7   2   5      751.65      720.16     15.98 o
  -6   2   5     1755.20     1716.69     27.65 o
  -5   2   5       36.77       63.73      5.07 o
  -4   2   5     5337.54     5191.15     88.78 o
  -3   2   5     3000.35     3009.86     48.18 o
  -2   2   5      100.40      108.97      3.52 o
  -1   2   5    21250.64    22212.43    492.00 o
   0   2   5     5753.42     7771.52    171.66 o
   1   2   5     1403.55     1643.91    247.04 o
   2   2   5     1406.47     1277.49     26.15 o
   3   2   5     9831.23     8728.11    151.77 o
   4   2   5      111.16      184.32     18.54 o
   5   2   5      614.01      777.70     18.63 o
   6   2   5       98.95       82.28      6.35 o
   7   2   5      126.78      128.92      8.64 o
   8   2   5        7.07       15.24      6.47 o
   9   2   5       10.19       24.82      8.14 o
  10   2   5        4.63        5.43      8.48 o
  11   2   5       38.37       31.01     13.09 o
 -12   3   5       61.53       73.09     16.20 o
 -11   3   5       19.74       21.01      9.58 o
 -10   3   5        9.44       12.16      7.75 o
  -9   3   5       23.57        7.96      6.75 o
  -8   3   5      138.25      117.13     11.02 o
  -7   3   5       30.51       41.44      5.67 o
  -6   3   5     2617.69     2393.93     41.22 o
  -5   3   5      191.74      251.51      9.64 o
  -4   3   5     1325.81     1467.71     25.60 o
  -3   3   5     1852.02     1727.13     26.24 o
  -2   3   5      920.39      909.20     22.07 o
  -1   3   5      400.82      580.15     28.25 o
   0   3   5     6617.69     5981.76    106.40 o
   1   3   5     1505.13     1572.48     29.93 o
   2   3   5     1233.35     1154.70     21.27 o
   3   3   5     2894.89     2803.71     48.39 o
   4   3   5     2502.99     2450.00     37.92 o
   5   3   5      463.56      429.53     10.61 o
   6   3   5      150.59      203.31      9.44 o
   7   3   5      175.27      181.70     11.38 o
   8   3   5      135.04      115.02     11.35 o
   9   3   5       22.15       18.70      8.36 o
  10   3   5       34.44       54.77     10.84 o
 -11   4   5       51.99       48.09     10.03 o
 -10   4   5       96.55      119.17     20.15 o
  -9   4   5       51.36       36.10      8.53 o
  -8   4   5      126.60      136.40     10.39 o
  -7   4   5     1145.10     1020.05     22.57 o
  -6   4   5     3964.59     3884.97     69.08 o
  -5   4   5      928.75      896.70     19.02 o
  -4   4   5        0.93        1.50      3.12 o
  -3   4   5      128.80      154.73     17.25 o
  -2   4   5     9028.21     8751.88    319.85 o
  -1   4   5     1700.30     1852.28    162.51 o
   0   4   5     3576.27     3431.23     70.11 o
   1   4   5     3419.46     3088.51     56.78 o
   2   4   5       60.74       69.70      5.46 o
   3   4   5        4.76        5.70      2.67 o
   4   4   5      258.69      280.17      8.58 o
   5   4   5     1477.02     1398.89     28.01 o
   6   4   5      355.78      309.22     13.90 o
   7   4   5       72.87       75.03      8.03 o
   8   4   5       73.34       99.43     10.58 o
   9   4   5        1.53        8.58      8.01 o
  10   4   5       34.65       27.56     10.03 o
 -11   5   5       33.99       33.28     11.24 o
 -10   5   5       18.98       15.74      8.26 o
  -9   5   5        3.65       17.16      6.93 o
  -8   5   5      576.97      575.21     18.37 o
  -7   5   5      128.86      135.28      9.76 o
  -6   5   5       61.34       70.47      7.74 o
  -5   5   5      284.94      351.20      8.72 o
  -4   5   5      559.41      999.45     26.50 o
  -3   5   5      541.20      631.35     33.80 o
  -2   5   5     6852.97     6482.62    241.43 o
  -1   5   5       66.74       97.07     25.09 o
   0   5   5       47.77       99.95     18.00 o
   1   5   5      253.98      215.94      7.64 o
   2   5   5      106.80      131.26      5.88 o
   3   5   5     1065.32     1004.23     22.44 o
   4   5   5       67.14       68.08      7.40 o
   5   5   5        4.72       20.69      4.65 o
   6   5   5      222.69      266.15     11.45 o
   7   5   5       15.80       53.81      7.24 o
   8   5   5      133.24      116.27     11.02 o
   9   5   5        7.90        7.20      8.66 o
 -11   6   5        6.03       -4.39      8.77 o
 -10   6   5       71.02       50.97      8.83 o
  -9   6   5       33.84       48.17     14.64 o
  -8   6   5       18.23        2.65      5.25 o
  -7   6   5      400.83      383.33     12.31 o
  -6   6   5        8.12        6.72      6.32 o
  -5   6   5      279.26      245.64     11.38 o
  -4   6   5      230.97      456.65     40.90 o
  -3   6   5     3501.95     3441.27    136.11 o
  -2   6   5     4745.73     4683.57    301.57 o
  -1   6   5     1011.30      851.36    121.61 o
   0   6   5     1768.15     1577.72     52.06 o
   1   6   5      429.77      364.61     12.47 o
   2   6   5      698.00      606.59     14.67 o
   3   6   5     2527.46     2421.18     47.41 o
   4   6   5      103.32      104.61      7.21 o
   5   6   5      138.83      130.02      7.66 o
   6   6   5        1.33        8.25      4.89 o
   7   6   5        6.68       21.23      6.31 o
   8   6   5       17.73       22.17      7.26 o
   9   6   5      170.68      175.52     15.66 o
 -10   7   5       37.69       42.91      9.60 o
  -9   7   5        6.90       13.00      7.52 o
  -8   7   5       13.90       16.24      6.14 o
  -7   7   5      167.38      172.09     13.35 o
  -6   7   5      759.46      736.95     31.47 o
  -5   7   5      380.60      376.09     18.09 o
  -4   7   5     2188.08     2085.37    117.79 o
  -3   7   5       82.09       75.26     20.72 o
  -2   7   5      508.98      475.53     41.45 o
  -1   7   5       89.48      100.34     21.81 o
   0   7   5      736.92      681.48     20.19 o
   1   7   5      446.71      433.52     16.84 o
   2   7   5      323.75      314.99      9.79 o
   3   7   5      105.76      117.92      9.91 o
   4   7   5       21.45       17.02      5.35 o
   5   7   5       74.23       77.33      8.14 o
   6   7   5      153.83      182.28     11.56 o
   7   7   5       58.37       84.56     13.54 o
   8   7   5        1.23       20.30     10.90 o
 -10   8   5       23.03       28.71     10.07 o
  -9   8   5        0.20       18.54     16.36 o
  -8   8   5        1.20        7.45      9.16 o
  -7   8   5      184.09      213.59     56.71 o
  -6   8   5       14.76       20.36     10.91 o
  -5   8   5       87.77       82.89     25.09 o
  -4   8   5      936.72      842.00     62.17 o
  -3   8   5     1647.53     1453.87     91.62 o
  -1   8   5      221.63      257.40     33.81 o
   0   8   5       77.38       95.72     15.27 o
   1   8   5      166.58      181.59     21.46 o
   2   8   5        9.19       18.98      6.94 o
   3   8   5        5.49       11.94      4.89 o
   4   8   5       30.35       37.38      5.92 o
   5   8   5        2.36        6.49      6.02 o
   6   8   5       36.33       41.41      8.01 o
   7   8   5        1.68       -2.15      8.38 o
  -9   9   5      378.64      389.37     33.81 o
  -8   9   5        0.83       -7.09     14.18 o
  -7   9   5       47.04       31.12     14.72 o
  -6   9   5       86.52       98.76     12.47 o
  -5   9   5      267.49      243.22     34.90 o
  -4   9   5      249.68      281.39     38.17 o
  -3   9   5      130.38      105.80     27.27 o
  -2   9   5      175.07      234.49     34.90 o
  -1   9   5        0.02       -9.27     18.54 o
   0   9   5       40.85       24.63      8.24 o
   1   9   5       53.71       68.83     17.25 o
   2   9   5        0.04       -3.09      6.19 o
   3   9   5       14.49       10.02      8.92 o
   4   9   5        6.65        6.77      4.99 o
   5   9   5      101.08      128.89     13.22 o
   6   9   5        8.37        2.24      7.65 o
  -8  10   5       25.59       43.63     18.54 o
  -7  10   5      268.02      280.75     16.31 o
  -6  10   5      625.64      559.52     53.44 o
  -5  10   5      134.29      126.52     30.54 o
  -4  10   5       55.57       79.62     27.27 o
  -3  10   5      113.91      113.43     30.54 o
  -2  10   5      195.23      205.05     35.99 o
  -1  10   5       35.98       18.54     25.09 o
   0  10   5      113.08      115.56     12.03 o
   1  10   5      244.09      268.54     26.72 o
   2  10   5        0.18       -0.73      9.76 o
   3  10   5       34.78       36.08      9.34 o
   4  10   5        3.32       21.41      6.26 o
   5  10   5        4.01       14.91      9.89 o
  -6  11   5        0.22        4.36     22.90 o
  -5  11   5       14.67       19.63     23.99 o
  -4  11   5        1.79        9.82     20.72 o
  -3  11   5        0.02        1.09     21.81 o
  -2  11   5      106.16      101.43     30.54 o
  -1  11   5       20.14       15.48      8.24 o
   0  11   5       27.49       38.17     10.23 o
   1  11   5        1.79       -8.73     17.45 o
   2  11   5        0.31       -6.42     15.27 o
   3  11   5      141.42      165.09     20.62 o
  -3  12   5       15.42       21.81     26.18 o
  -2  12   5        3.16        5.45     25.09 o
  -1  12   5       52.23       85.19     38.72 o
  -1 -12   6        6.49       20.55     11.96 o
   0 -12   6        6.94       24.34     16.91 o
   1 -12   6       30.70       51.75     19.09 o
   2 -12   6        0.79       -1.41      9.09 o
   3 -12   6        7.75       16.18     21.27 o
   4 -12   6        8.78       16.71     15.27 o
  -4 -11   6        0.45       -3.58      7.76 o
  -3 -11   6        0.77       -3.59     11.49 o
  -2 -11   6       13.66       25.33     11.60 o
  -1 -11   6      135.61      114.02     15.79 o
   0 -11   6       94.87      136.96     44.72 o
   1 -11   6       19.28       21.81     10.13 o
   2 -11   6        2.54       -4.08      8.15 o
   3 -11   6      107.78       75.26     30.54 o
   4 -11   6       84.76       97.87     18.00 o
   5 -11   6       40.71       26.92     11.60 o
   6 -11   6        0.02       13.28     11.49 o
  -5 -10   6        3.67       -2.12      6.22 o
  -4 -10   6        7.79       20.24      6.19 o
  -3 -10   6       22.50       27.06      7.49 o
  -2 -10   6       11.29       17.25      9.04 o
  -1 -10   6       34.31       29.81     10.73 o
   0 -10   6      114.36      123.47     16.91 o
   1 -10   6      143.91      177.84     14.89 o
   2 -10   6      211.92      196.71     19.09 o
   3 -10   6      175.44      121.16     13.75 o
   4 -10   6       59.98       73.89     11.71 o
   5 -10   6      110.14      112.94     15.01 o
   6 -10   6       45.13       48.33     13.70 o
   7 -10   6        4.47       13.09     14.18 o
   8 -10   6       19.95       91.62     21.81 o
  -7  -9   6       32.72       70.40     11.30 o
  -6  -9   6       13.11       14.14      6.84 o
  -5  -9   6       16.55       14.08      6.32 o
  -4  -9   6      104.96      129.88      8.96 o
  -3  -9   6      873.93      916.13     24.36 o
  -2  -9   6      164.35      208.36      9.92 o
  -1  -9   6      939.35      937.05     51.81 o
   0  -9   6      495.35      413.16     21.88 o
   1  -9   6      118.79      113.39     12.54 o
   2  -9   6      221.17      159.94     13.01 o
   3  -9   6        6.06       -3.09      6.17 o
   4  -9   6      559.99      535.74     40.35 o
   5  -9   6       62.14       57.44     12.54 o
   6  -9   6       78.82       90.99     15.01 o
   7  -9   6        1.00       -1.09     14.18 o
   8  -9   6        1.43       14.18     17.45 o
   9  -9   6        6.31        9.82     18.54 o
  -8  -8   6       85.99      131.95     13.93 o
  -7  -8   6        7.21        4.33     12.59 o
  -6  -8   6       59.97       73.95     13.32 o
  -5  -8   6       18.75       26.36      6.78 o
  -4  -8   6       13.78        2.75      4.92 o
  -3  -8   6        7.12       -2.19      4.38 o
  -2  -8   6      668.65      634.18     17.72 o
  -1  -8   6       24.63       16.92      3.86 o
   0  -8   6      152.28      156.94     12.58 o
   1  -8   6      348.89      366.34     25.63 o
   2  -8   6        0.04       14.72      6.00 o
   3  -8   6      518.70      446.56     19.94 o
   4  -8   6      884.71      800.71     33.20 o
   5  -8   6      105.66      111.12     14.72 o
   6  -8   6       98.37       95.47     10.52 o
   7  -8   6       30.25       55.19     10.69 o
   8  -8   6      421.04      406.36     21.49 o
   9  -8   6      222.04      301.55     16.35 o
  10  -8   6        6.65       -5.35     10.69 o
  -9  -7   6        0.00       -4.16      8.33 o
  -8  -7   6       33.54       38.47      7.65 o
  -7  -7   6       21.32       53.59      7.18 o
  -6  -7   6       83.21       95.55     11.63 o
  -5  -7   6        8.36       21.02      5.65 o
  -4  -7   6      170.92      198.01      9.72 o
  -3  -7   6       58.10       72.76      6.03 o
  -2  -7   6        0.64       -1.33      3.41 o
  -1  -7   6      202.18      201.54      9.29 o
   0  -7   6      263.14      261.03      8.66 o
   1  -7   6       19.90       20.93     14.18 o
   2  -7   6        1.61        8.92      3.74 o
   3  -7   6      258.22      277.18     14.74 o
   4  -7   6      450.30      479.46     23.28 o
   5  -7   6      771.96      951.18     38.28 o
   6  -7   6        0.70        8.64      6.14 o
   7  -7   6       14.98       47.78      9.72 o
   8  -7   6       78.00       66.18      8.04 o
   9  -7   6       48.34       61.58      8.67 o
  10  -7   6       23.06       13.21      7.31 o
  -9  -6   6        3.14       11.43      8.49 o
  -8  -6   6        0.17       24.95      7.64 o
  -7  -6   6      472.32      488.93     19.23 o
  -6  -6   6      373.64      342.33     12.66 o
  -5  -6   6      120.33      153.18      8.19 o
  -4  -6   6       75.26       68.75      6.02 o
  -3  -6   6      197.09      184.50      8.31 o
  -2  -6   6       11.18       20.93      3.38 o
  -1  -6   6      220.95      233.56      9.01 o
   0  -6   6     6459.26     6448.11    104.39 o
   1  -6   6       89.20       85.57      9.90 o
   2  -6   6       39.23       21.20      3.72 o
   3  -6   6        8.17       21.98      5.25 o
   4  -6   6     1293.37     1415.87     34.76 o
   5  -6   6      467.12      376.12     14.97 o
   6  -6   6       43.51       65.12      8.38 o
   7  -6   6      462.29      454.67     30.56 o
   8  -6   6      202.05      185.60     16.15 o
   9  -6   6      212.51      217.40     16.02 o
  10  -6   6       17.81       33.29      9.92 o
  11  -6   6       44.94       42.97     11.62 o
 -10  -5   6       24.45       24.11      9.35 o
  -9  -5   6        0.00       -1.70      7.15 o
  -8  -5   6       93.04      107.91     10.69 o
  -7  -5   6       78.91       82.51      8.08 o
  -6  -5   6      106.61      132.99      8.59 o
  -5  -5   6       66.96       69.12      5.77 o
  -4  -5   6       98.59       68.81      5.16 o
  -3  -5   6      223.32      211.68      6.00 o
  -2  -5   6      432.35      408.56      8.49 o
  -1  -5   6      100.03      135.34      7.60 o
   0  -5   6       14.81       22.93      4.47 o
   1  -5   6      174.46      143.93      4.29 o
   2  -5   6     2180.58     2015.10     59.03 o
   3  -5   6        1.19       18.56      3.08 o
   4  -5   6      317.44      296.52     11.51 o
   5  -5   6       70.47      146.56     20.92 o
   6  -5   6       68.29      105.76      9.62 o
   7  -5   6       54.85       65.81      8.96 o
   8  -5   6     1411.59     1299.61     39.25 o
   9  -5   6      328.56      333.34     18.92 o
  10  -5   6       47.79       44.15     10.89 o
  11  -5   6      180.48      186.20     30.54 o
 -10  -4   6        3.05       -3.75      7.51 o
  -9  -4   6       19.40       19.52      7.07 o
  -8  -4   6        0.77       16.72      8.14 o
  -7  -4   6      197.19      217.31      9.74 o
  -6  -4   6     2180.55     2095.70     36.53 o
  -5  -4   6       27.38       56.55      4.75 o
  -4  -4   6        1.01        5.20      2.32 o
  -3  -4   6      686.76      571.82     10.69 o
  -2  -4   6      591.72      624.98     11.30 o
  -1  -4   6      214.06      200.29      5.55 o
   0  -4   6       13.03       21.75      3.11 o
   1  -4   6       11.01       10.55      2.57 o
   2  -4   6      210.90      297.97     10.10 o
   3  -4   6      109.11      337.68     24.50 o
   4  -4   6     3533.56     3831.16     66.46 o
   5  -4   6        1.59        2.06      3.93 o
   6  -4   6      481.42      545.01     17.29 o
   7  -4   6      798.68      793.08     31.94 o
   8  -4   6        7.04        6.28      7.52 o
   9  -4   6        2.82       15.76      8.87 o
  10  -4   6       66.34       67.63     12.25 o
  11  -4   6       30.37       16.97     14.18 o
 -11  -3   6        2.30       11.60      9.05 o
 -10  -3   6        0.96       -3.16      6.33 o
  -9  -3   6      830.92      849.49     22.57 o
  -8  -3   6      417.66      432.34     13.80 o
  -7  -3   6       38.85       44.82      5.60 o
  -6  -3   6      883.96      802.46     15.12 o
  -5  -3   6      174.74      173.26      5.79 o
  -4  -3   6     1734.87     1636.80     23.51 o
  -3  -3   6     1446.15     1486.66     22.88 o
  -2  -3   6        2.18        5.34      1.61 o
  -1  -3   6     1116.20     1117.03     30.16 o
   0  -3   6       25.53       26.23      7.73 o
   1  -3   6     1159.43     1137.24     21.80 o
   2  -3   6     4779.38     5816.96     89.05 o
   3  -3   6      851.91      953.97     19.24 o
   4  -3   6     2460.62     2620.55     48.64 o
   5  -3   6     2715.60     3087.73     51.49 o
   6  -3   6      910.08      918.36     41.71 o
   7  -3   6     2372.64     2117.13    101.06 o
   8  -3   6      184.96      181.92     12.43 o
   9  -3   6       20.39       37.52      8.77 o
  10  -3   6        2.61       -3.83      7.67 o
  11  -3   6      196.71      197.94     23.10 o
 -11  -2   6        2.61        7.69      8.07 o
 -10  -2   6      194.81      199.94     11.45 o
  -9  -2   6      282.10      296.55     11.60 o
  -8  -2   6       18.26       13.48      5.20 o
  -7  -2   6       32.06       51.39      6.14 o
  -6  -2   6      166.25      139.00      5.99 o
  -5  -2   6      118.52      170.71      5.76 o
  -4  -2   6     9430.62     8615.05    111.35 o
  -3  -2   6     5274.78     4545.95     63.76 o
  -2  -2   6      657.84      792.31     37.03 o
  -1  -2   6      117.05      128.30      4.15 o
   0  -2   6      196.18      184.47      7.13 o
   1  -2   6    34746.56    39521.34    718.11 o
   2  -2   6     7569.24     8290.99    143.17 o
   3  -2   6     4534.23     5214.26    108.54 o
   4  -2   6     4582.12     5293.77    119.31 o
   5  -2   6      619.45      472.81     11.93 o
   6  -2   6      103.93      117.50      7.77 o
   7  -2   6      975.86      911.54     21.10 o
   8  -2   6       69.63      117.43     14.80 o
   9  -2   6       17.95       12.88      7.93 o
  10  -2   6       10.78       12.92     11.01 o
  11  -2   6       38.84       53.49     19.53 o
 -11  -1   6        0.33        0.33      9.10 o
 -10  -1   6      220.39      183.66     11.75 o
  -9  -1   6      137.77      114.64      8.79 o
  -8  -1   6      363.34      359.22     11.05 o
  -7  -1   6       28.26       25.01      4.51 o
  -6  -1   6      570.10      436.10      9.43 o
  -5  -1   6      231.74      233.63      6.16 o
  -4  -1   6     2286.75     2069.89     27.82 o
  -3  -1   6     1428.38     1308.22     38.94 o
  -2  -1   6    15179.22    14907.42    261.16 o
  -1  -1   6       24.07       32.72      4.36 o
   0  -1   6       60.25       65.86     11.45 o
   1  -1   6       38.01       22.90      5.24 o
   2  -1   6     8027.26    10141.82    364.28 o
   3  -1   6      119.49       86.89      4.85 o
   4  -1   6      493.60      417.70     20.40 o
   5  -1   6     2035.33     1694.36     30.98 o
   6  -1   6      488.18      457.66     12.68 o
   7  -1   6      483.97      423.46     12.22 o
   8  -1   6       82.02       74.38      8.06 o
   9  -1   6      241.11      273.97     25.66 o
  10  -1   6       41.75       14.38     19.23 o
  11  -1   6        3.74        2.24     12.33 o
 -12   0   6        0.26        6.10     10.40 o
 -11   0   6       28.25       32.44     12.59 o
 -10   0   6      182.30      164.36     12.52 o
  -9   0   6       80.67       76.21      8.17 o
  -8   0   6      398.46      393.83     11.58 o
  -7   0   6       88.13      102.01      5.75 o
  -6   0   6     1336.89     1156.33     18.14 o
  -5   0   6     1165.62     1180.03     19.19 o
  -4   0   6     6633.38     6166.83     91.59 o
  -3   0   6     6997.32     6772.73    120.47 o
  -2   0   6      197.51      194.13      6.51 o
  -1   0   6     5773.45     6136.38    176.44 o
   0   0   6    30788.36    34673.23    787.78 o
   1   0   6    16163.17    16916.63    428.72 o
   2   0   6     5529.75     4800.48     94.41 o
   3   0   6      287.97      238.01      7.63 o
   4   0   6       14.21       22.75      3.53 o
   5   0   6       28.73       49.69      4.32 o
   6   0   6      580.80      532.12     14.08 o
   7   0   6      246.27      257.36     10.27 o
   8   0   6     1328.29     1150.98     26.26 o
   9   0   6      160.31      124.01     15.02 o
  10   0   6        4.96       16.95      8.98 o
  11   0   6       15.66       11.34     18.15 o
 -12   1   6        1.00       -6.44     12.87 o
 -11   1   6        0.76        4.50      8.53 o
 -10   1   6       84.52       83.18     11.60 o
  -9   1   6      333.07      340.71     15.35 o
  -8   1   6      517.10      510.82     15.09 o
  -7   1   6      492.00      457.65     11.59 o
  -6   1   6      666.77      590.16     11.84 o
  -5   1   6       35.63       41.36      5.01 o
  -4   1   6     5052.58     5477.14    194.27 o
  -3   1   6     8166.40     8076.31    141.87 o
  -2   1   6    24636.40    24074.21    369.67 o
  -1   1   6       66.86       47.88      6.41 o
   0   1   6     5875.76     6186.95    143.03 o
   1   1   6      922.49      826.05     18.31 o
   2   1   6      101.91       91.73      4.42 o
   3   1   6    12163.53    10933.46    187.97 o
   4   1   6       32.35       52.30      5.26 o
   5   1   6        1.11       15.96      3.82 o
   6   1   6     1229.90     1266.87     24.20 o
   7   1   6        7.09        2.66      5.31 o
   8   1   6      103.39      104.85      9.00 o
   9   1   6        1.56       -3.17      6.34 o
  10   1   6        2.24        3.45      7.90 o
  11   1   6        1.47       -1.85      8.96 o
 -12   2   6       32.73       35.31     14.13 o
 -11   2   6       46.88       25.97     10.58 o
 -10   2   6      158.46      162.43     11.87 o
  -9   2   6       19.55       20.11      6.96 o
  -8   2   6      324.26      272.29     12.38 o
  -7   2   6      128.94      117.86      9.10 o
  -6   2   6      142.61      115.30      9.69 o
  -5   2   6       17.70       41.22      7.04 o
  -4   2   6        4.36        9.71      5.61 o
  -3   2   6      973.99     1007.52     17.73 o
  -2   2   6    11259.10    11378.75    187.90 o
  -1   2   6     2172.01     1928.84     34.51 o
   0   2   6     5612.97     6516.10    159.41 o
   1   2   6     1346.40     1450.88     33.24 o
   2   2   6      199.55      193.80      6.28 o
   3   2   6        9.74       22.63      4.16 o
   4   2   6     2836.12     2476.71     54.03 o
   5   2   6     2063.63     1947.81     35.34 o
   6   2   6     1358.38     1395.19     26.23 o
   7   2   6      287.88      328.77     12.60 o
   8   2   6       25.01       21.38      6.82 o
   9   2   6       19.25       14.47      7.55 o
  10   2   6       13.36       11.49     11.48 o
  11   2   6        0.01       24.84     27.81 o
 -12   3   6      129.85      167.43     28.36 o
 -11   3   6        2.17       -4.09      8.18 o
 -10   3   6       31.17       29.47     10.40 o
  -9   3   6       49.64       58.59     11.72 o
  -8   3   6        0.57       -2.29      5.23 o
  -7   3   6        1.73       -2.18      4.36 o
  -6   3   6        9.13       30.89     13.71 o
  -5   3   6        0.11       -1.37      2.74 o
  -4   3   6      272.65      228.09      6.70 o
  -3   3   6        3.58       -0.78      1.55 o
  -2   3   6      431.49      595.51     11.51 o
  -1   3   6      450.84      432.24     18.95 o
   0   3   6     5201.35     5597.86    100.03 o
   1   3   6     1331.55     1224.87     24.00 o
   2   3   6      481.52      572.18     54.86 o
   3   3   6     2372.25     2228.18     39.29 o
   4   3   6      961.62      956.35     18.34 o
   5   3   6       89.17      102.93      5.87 o
   6   3   6       21.50       59.36      6.34 o
   7   3   6       57.06       76.20      7.65 o
   8   3   6       79.37       97.80     10.72 o
   9   3   6       21.01       14.51      8.01 o
  10   3   6       94.70      123.07     12.93 o
 -11   4   6      123.86      112.88     12.11 o
 -10   4   6      534.83      532.77     21.88 o
  -9   4   6      240.02      262.92     15.11 o
  -8   4   6      541.84      458.36     14.99 o
  -7   4   6        3.62       11.07      5.53 o
  -6   4   6     1559.32     1547.43     30.65 o
  -5   4   6     2309.14     2364.10     43.06 o
  -4   4   6       26.38       51.18      3.95 o
  -3   4   6     1721.04     1913.91     44.33 o
  -2   4   6       55.84       82.66     26.18 o
  -1   4   6     2822.85     2590.65    145.06 o
   0   4   6     1253.53     1362.41     23.26 o
   1   4   6     4972.39     4702.75     85.06 o
   2   4   6       10.25        6.21      2.84 o
   3   4   6      119.25      156.37      6.00 o
   4   4   6       37.75       39.82      4.22 o
   5   4   6      476.20      451.38     12.83 o
   6   4   6      250.70      258.07     11.59 o
   7   4   6      297.73      316.07     13.87 o
   8   4   6      302.35      332.80     16.46 o
   9   4   6        0.14       -3.73      7.45 o
  10   4   6       44.37      101.10     12.84 o
 -11   5   6        1.68        5.74      9.77 o
 -10   5   6        0.41        2.19      7.64 o
  -9   5   6       35.08       38.34      7.64 o
  -8   5   6        9.01       -2.76      5.52 o
  -7   5   6       85.28       79.26      7.40 o
  -6   5   6      182.13      236.61      8.61 o
  -5   5   6       84.60      113.06     11.92 o
  -4   5   6      719.05      661.59     15.45 o
  -3   5   6      731.34     1066.68     49.49 o
  -2   5   6       65.40      130.05     29.99 o
  -1   5   6     1278.87     1008.58     47.69 o
   0   5   6      150.81      124.17      5.26 o
   1   5   6      689.88      586.43     13.27 o
   2   5   6       59.83       45.56      4.20 o
   3   5   6      120.83      142.35      7.07 o
   4   5   6      549.29      554.20     13.72 o
   5   5   6     1035.08      964.04     21.22 o
   6   5   6     1584.48     1538.16     33.65 o
   7   5   6      290.98      342.54     13.87 o
   8   5   6       22.56       18.69      7.34 o
   9   5   6      275.10      305.49     17.48 o
 -11   6   6       16.69       14.09      9.64 o
 -10   6   6      125.30      126.62     10.62 o
  -9   6   6       52.10       58.55      7.68 o
  -8   6   6      277.79      222.10     10.09 o
  -7   6   6      406.70      485.10     15.18 o
  -6   6   6      105.83      104.66      9.11 o
  -5   6   6     1076.79     1101.28     39.94 o
  -4   6   6     1735.84     1643.64     93.80 o
  -3   6   6       54.27       91.67     15.93 o
  -2   6   6       17.46       61.79     17.45 o
  -1   6   6     1925.44     1773.69     77.54 o
   0   6   6     1348.27     1216.70     59.27 o
   1   6   6      689.30      601.48     13.48 o
   2   6   6      405.92      398.55     11.14 o
   3   6   6      130.34      117.85      7.14 o
   4   6   6      183.19      192.77      9.32 o
   5   6   6      112.92      124.11      8.87 o
   6   6   6       56.19       41.48      6.37 o
   7   6   6        9.20       24.89      6.43 o
   8   6   6       54.36       62.69      8.43 o
   9   6   6        0.30       18.84      9.60 o
 -10   7   6      248.84      290.05     15.58 o
  -9   7   6        7.78        8.29      7.04 o
  -8   7   6      598.52      514.90     32.16 o
  -7   7   6       17.93       45.33     13.63 o
  -6   7   6     1442.17     1364.90     50.19 o
  -5   7   6        7.58       24.64      6.99 o
  -4   7   6      295.92      334.84     35.99 o
  -3   7   6      102.02       78.53     20.72 o
  -2   7   6      297.90      286.85     31.63 o
  -1   7   6       81.23       88.34     21.81 o
   0   7   6      207.80      228.40     16.91 o
   1   7   6     1072.10     1014.62     30.49 o
   2   7   6        0.15       -0.46      4.75 o
   3   7   6      992.27      886.62     21.32 o
   4   7   6       89.48      125.61      8.29 o
   5   7   6        1.00        8.49      5.55 o
   6   7   6       55.38       50.60      8.13 o
   7   7   6      158.98      199.22     13.32 o
   8   7   6       29.84       18.54      9.46 o
 -10   8   6        5.32       -7.63     15.27 o
  -9   8   6        0.11       -5.45     16.36 o
  -8   8   6       57.15       71.77     16.36 o
  -7   8   6       25.52       39.36     11.36 o
  -6   8   6     1088.50     1031.90     40.74 o
  -5   8   6      446.85      427.54     43.63 o
  -4   8   6        5.81       34.90     20.72 o
  -3   8   6      220.87      220.32     31.63 o
  -2   8   6      591.81      618.41     51.26 o
  -1   8   6       35.02       35.99     18.54 o
   0   8   6        0.89        0.82      8.18 o
   1   8   6       46.83       50.02      9.55 o
   2   8   6      253.40      239.18      8.74 o
   3   8   6      130.58      166.39     10.97 o
   4   8   6      117.79      105.15      7.71 o
   5   8   6      192.59      226.62     12.44 o
   6   8   6       13.65        9.95      6.38 o
   7   8   6       30.15       36.46     10.23 o
  -9   9   6        2.58       34.90     18.54 o
  -8   9   6       34.79       23.87     10.91 o
  -7   9   6        5.26        3.39     13.09 o
  -6   9   6        0.09        2.44      8.73 o
  -5   9   6      258.75      261.76     35.99 o
  -4   9   6        0.01       29.45     19.63 o
  -3   9   6       87.21       88.34     25.09 o
  -2   9   6      784.68      638.04     54.53 o
  -1   9   6       78.47       44.72     26.18 o
   0   9   6      725.21      633.77     27.50 o
   1   9   6       64.56       76.96     18.54 o
   2   9   6      182.35      200.45     18.71 o
   3   9   6      305.27      281.16     12.30 o
   4   9   6        5.59        7.19      5.30 o
   5   9   6       14.29       47.90      9.60 o
   6   9   6       10.28       10.91     11.31 o
  -8  10   6       32.49       30.54     17.45 o
  -7  10   6       93.49       75.45     14.03 o
  -6  10   6        6.29        3.27     20.72 o
  -5  10   6       31.77       23.99     22.90 o
  -4  10   6      129.01       85.07     28.36 o
  -3  10   6       42.79       54.53     26.18 o
  -2  10   6      160.94      158.15     32.72 o
  -1  10   6        0.82        9.82     21.81 o
   0  10   6       31.80       38.18     20.72 o
   1  10   6      157.80      146.53     15.61 o
   2  10   6       35.75       20.66     11.49 o
   3  10   6        0.44       -3.76      7.52 o
   4  10   6       10.18       20.84      6.31 o
  -6  11   6        0.39       -4.36     21.81 o
  -5  11   6        0.36      -10.91     21.81 o
  -4  11   6       30.02       28.36     26.18 o
  -3  11   6      199.67      162.51     35.99 o
  -2  11   6        0.10       26.18     23.99 o
  -1  11   6       20.87       22.78     19.09 o
   0  11   6        0.18       -0.68     16.91 o
   1  11   6        3.21       19.79     30.54 o
   2  11   6       11.96       19.63     13.09 o
  -1 -12   7       25.50       44.01     13.75 o
   0 -12   7       19.07        5.45     11.88 o
   1 -12   7       18.40       36.62     12.15 o
   2 -12   7       19.05       29.28     20.72 o
   3 -12   7       14.73        9.09     14.18 o
   4 -12   7       70.25      104.64     15.40 o
  -4 -11   7        5.81       25.87      9.19 o
  -3 -11   7        4.20        5.05     11.60 o
  -2 -11   7        0.01        3.11     10.82 o
  -1 -11   7       47.45       68.31     13.84 o
   0 -11   7      181.13      243.33     20.28 o
   1 -11   7      101.84       78.50     14.18 o
   2 -11   7        0.80       -4.02      8.04 o
   3 -11   7        2.63        8.65     12.00 o
   4 -11   7        4.78       -4.36      9.93 o
   5 -11   7        9.54        7.63     10.73 o
   6 -11   7       48.39       26.39     12.70 o
  -6 -10   7        9.37       33.36     12.23 o
  -5 -10   7        4.12        7.73      6.61 o
  -4 -10   7      116.37      120.09     13.22 o
  -3 -10   7        0.45       -0.87      7.51 o
  -2 -10   7      128.17      164.54     11.06 o
  -1 -10   7       59.22       69.70     12.68 o
   0 -10   7      321.75      288.68     19.63 o
   1 -10   7       69.28       98.29     12.86 o
   2 -10   7       39.28       49.14      9.85 o
   3 -10   7       52.57       64.79     10.91 o
   4 -10   7      114.68      118.62     26.18 o
   5 -10   7       59.27      104.17     16.91 o
   6 -10   7      127.64      123.93     34.36 o
   7 -10   7       13.13       16.36     15.27 o
   8 -10   7        9.51       -8.18     16.36 o
  -7  -9   7       46.20       78.75     13.93 o
  -6  -9   7       13.97       32.97      7.42 o
  -5  -9   7       88.89      108.24      9.35 o
  -4  -9   7       38.19       26.99      6.23 o
  -3  -9   7       25.84       40.22      6.58 o
  -2  -9   7       58.84       41.67      6.14 o
  -1  -9   7      670.34      648.73     21.24 o
   0  -9   7      475.54      480.88     24.41 o
   1  -9   7      122.75       69.03     10.07 o
   2  -9   7       71.34       91.56     10.98 o
   3  -9   7        3.44       -5.58     11.45 o
   4  -9   7      172.15      170.56     15.51 o
   5  -9   7      107.90      109.98     17.45 o
   6  -9   7      308.59      279.90     22.13 o
   7  -9   7        2.13        9.82     14.18 o
   8  -9   7      404.57      423.64     26.72 o
   9  -9   7      369.61      386.78     31.63 o
  -8  -8   7        4.09       22.88     10.53 o
  -7  -8   7        5.13       11.44      7.52 o
  -6  -8   7        0.01        0.26      6.13 o
  -5  -8   7        4.92        3.17      6.12 o
  -4  -8   7      377.00      343.20     12.74 o
  -3  -8   7      110.17      105.93     15.43 o
  -2  -8   7        0.01        1.57      4.17 o
  -1  -8   7      134.07      136.49      7.03 o
   0  -8   7       35.63       50.24     13.63 o
   1  -8   7      110.24       98.91     10.00 o
   2  -8   7        7.54       10.61      6.54 o
   3  -8   7       41.95       45.81      9.82 o
   4  -8   7        0.58       20.00     35.45 o
   5  -8   7      566.28      504.43     26.41 o
   6  -8   7       14.29       16.91     12.21 o
   7  -8   7       24.25       37.05      7.24 o
   8  -8   7        0.40        9.79      6.11 o
   9  -8   7      145.08      173.35     10.81 o
  10  -8   7       68.68       82.45     14.67 o
  -9  -7   7       21.16       29.34     11.59 o
  -8  -7   7       66.59       58.28      9.37 o
  -7  -7   7      221.42      252.49     12.35 o
  -6  -7   7      274.47      269.13     11.88 o
  -5  -7   7        0.41       -1.60      4.97 o
  -4  -7   7      548.01      566.51     16.27 o
  -3  -7   7      461.18      434.68     13.27 o
  -2  -7   7        4.72        4.20      4.57 o
  -1  -7   7      174.32      148.34      7.19 o
   0  -7   7     1097.24     1080.97     24.74 o
   1  -7   7      651.83      717.85     28.74 o
   2  -7   7     1137.44     1097.76     61.08 o
   3  -7   7       30.84       25.34      6.68 o
   4  -7   7      362.72      317.39     18.80 o
   5  -7   7      231.06      264.83     12.25 o
   6  -7   7      172.02      225.13     28.17 o
   7  -7   7     1312.22     1375.17     44.43 o
   8  -7   7       66.97       51.28      9.46 o
   9  -7   7       86.10       64.43     10.75 o
  10  -7   7        0.20        4.71      8.82 o
  -9  -6   7        5.10       -2.16      8.08 o
  -8  -6   7       90.63       77.96      9.74 o
  -7  -6   7      162.18      177.60     10.75 o
  -6  -6   7       16.96       21.76      5.63 o
  -5  -6   7       63.97       87.87      7.48 o
  -4  -6   7      389.03      384.41     11.11 o
  -3  -6   7       44.66       56.81      4.54 o
  -2  -6   7       45.04       29.37      4.33 o
  -1  -6   7     3141.23     2985.13     62.10 o
   0  -6   7       11.80       25.55      4.48 o
   1  -6   7      180.05      168.15      9.86 o
   2  -6   7      210.84      261.05      9.78 o
   3  -6   7       22.89       25.66      6.13 o
   4  -6   7       15.86       32.12      5.21 o
   5  -6   7      176.63      201.41     11.49 o
   6  -6   7       37.10       64.03      8.59 o
   7  -6   7        0.35        8.13      7.60 o
   8  -6   7        4.68       18.38      7.99 o
   9  -6   7      156.26      147.33     22.13 o
  10  -6   7        0.00       11.15     12.14 o
  11  -6   7       44.52       55.04     20.18 o
 -10  -5   7        0.02       13.41      9.05 o
  -9  -5   7       54.42       69.26     10.13 o
  -8  -5   7       24.35       77.30      9.92 o
  -7  -5   7      162.71      200.40     10.94 o
  -6  -5   7      163.39      164.30      9.35 o
  -5  -5   7       39.55       32.79      5.85 o
  -4  -5   7      503.80      525.32     13.13 o
  -3  -5   7      710.15      587.47     11.10 o
  -2  -5   7     2183.58     2272.92     34.66 o
  -1  -5   7      187.26      200.69      7.40 o
   0  -5   7     2719.76     2558.67     63.41 o
   1  -5   7      474.04      442.48     13.90 o
   2  -5   7      334.58      346.60      8.57 o
   3  -5   7       48.29       50.35      5.22 o
   4  -5   7        2.77       11.25      6.30 o
   5  -5   7     4593.41     5181.01    125.28 o
   6  -5   7       16.56       17.71      6.66 o
   7  -5   7      802.54      819.55     43.63 o
   8  -5   7        1.73        8.01      7.85 o
   9  -5   7       71.23       85.63     11.67 o
  10  -5   7      326.23      332.77     26.71 o
  11  -5   7       29.17       32.43     14.41 o
 -10  -4   7      137.03      139.38     12.02 o
  -9  -4   7      128.17      150.32     11.35 o
  -8  -4   7      486.23      449.15     16.47 o
  -7  -4   7      408.99      408.27     12.61 o
  -6  -4   7     1103.70     1204.42     24.47 o
  -5  -4   7     1177.09     1112.22     20.32 o
  -4  -4   7       84.18       66.17      3.98 o
  -3  -4   7     3261.39     3305.63     46.08 o
  -2  -4   7      238.54      212.70      5.82 o
  -1  -4   7     5430.13     4664.37     67.06 o
   0  -4   7     1960.36     1673.09     27.30 o
   1  -4   7     3149.35     2839.00     47.68 o
   2  -4   7     1172.50     1191.53     21.84 o
   3  -4   7     2554.84     2917.66     48.91 o
   4  -4   7       67.33      106.44      6.48 o
   5  -4   7      841.09      909.90     23.79 o
   6  -4   7       24.90       61.48     12.43 o
   7  -4   7       11.26       18.07      8.64 o
   8  -4   7      380.58      342.70     19.23 o
   9  -4   7       56.98       79.24     12.76 o
  10  -4   7      129.31      140.59     17.76 o
  11  -4   7        3.07       10.25     12.29 o
 -11  -3   7        1.16        0.53      9.81 o
 -10  -3   7       76.82       80.69      9.86 o
  -9  -3   7       36.69       74.40      8.63 o
  -8  -3   7      808.38      746.09     17.20 o
  -7  -3   7      394.93      432.68     12.01 o
  -6  -3   7       91.39      104.15      6.02 o
  -5  -3   7        0.19        7.45      2.50 o
  -4  -3   7      641.10      652.59     12.80 o
  -3  -3   7      399.60      501.43     15.64 o
  -2  -3   7       18.09       19.47      2.29 o
  -1  -3   7     5961.88     5150.15     81.98 o
   0  -3   7      150.48      140.73      4.80 o
   1  -3   7     5897.45     5631.56     90.68 o
   2  -3   7     3485.73     4678.17     76.31 o
   3  -3   7       91.29       93.93      5.06 o
   4  -3   7    11973.07    14025.54    254.27 o
   5  -3   7     3647.47     4175.45     68.09 o
   6  -3   7        4.06        9.96      5.17 o
   7  -3   7      298.86      331.51     39.35 o
   8  -3   7      134.54      157.52     11.60 o
   9  -3   7       33.30       29.66      8.61 o
  10  -3   7        7.89       15.28      8.71 o
  11  -3   7      170.65      141.79     27.27 o
 -11  -2   7       17.66       -4.44      8.88 o
 -10  -2   7       61.45       65.77      8.94 o
  -9  -2   7       24.67       19.99      6.10 o
  -8  -2   7      154.69      147.23      8.24 o
  -7  -2   7      212.08      207.10      8.57 o
  -6  -2   7        1.73       -1.38      2.76 o
  -5  -2   7     1485.44     1330.28     19.95 o
  -4  -2   7     4778.37     4520.06     64.31 o
  -3  -2   7     8602.20     7838.21    107.53 o
  -2  -2   7    12353.63    11542.06    196.08 o
  -1  -2   7     7406.09     6378.73    110.50 o
   0  -2   7    50424.96    50702.03   1117.51 o
   1  -2   7    14887.62    15694.80    268.24 o
   2  -2   7      327.80      440.83     18.38 o
   3  -2   7      843.65     1058.85     31.80 o
   4  -2   7     3187.45     3031.76     53.22 o
   5  -2   7      514.76      489.65     12.24 o
   6  -2   7        2.78        2.85      4.33 o
   7  -2   7      176.83      219.23     22.90 o
   8  -2   7      169.33      176.22     14.48 o
   9  -2   7       52.65       50.31     10.09 o
  10  -2   7      283.52      262.50     24.51 o
  11  -2   7       21.35       49.22     13.30 o
 -11  -1   7       32.77       35.53     10.78 o
 -10  -1   7      185.61      200.27     13.06 o
  -9  -1   7        5.32       -0.62      5.74 o
  -8  -1   7       45.91       63.00      6.13 o
  -7  -1   7      402.12      409.56     11.55 o
  -6  -1   7      354.03      363.38      8.59 o
  -5  -1   7      616.49      606.61     11.14 o
  -4  -1   7     1136.60     1094.43     18.35 o
  -3  -1   7       25.43        6.05      2.42 o
  -2  -1   7     1680.12     1366.15     23.89 o
  -1  -1   7     4662.47     5000.88    163.06 o
   0  -1   7    16724.23    17549.13    500.13 o
   1  -1   7    13387.15    15830.54    328.79 o
   2  -1   7    11220.90    11422.75    219.51 o
   3  -1   7    12671.63    11538.35    198.91 o
   4  -1   7     2546.02     2461.27     41.98 o
   5  -1   7       23.79       19.66      3.98 o
   6  -1   7       12.30        9.67      4.15 o
   7  -1   7      549.23      491.84     14.42 o
   8  -1   7       43.83       36.85      7.09 o
   9  -1   7      124.30      131.08     14.96 o
  10  -1   7       63.04       67.47     13.37 o
  11  -1   7       23.37       21.29     12.02 o
 -12   0   7       11.97        6.18     13.20 o
 -11   0   7       40.19       30.18     10.29 o
 -10   0   7       29.41       23.15      9.39 o
  -9   0   7       72.99      112.25     10.12 o
  -8   0   7      108.74      117.11      7.97 o
  -7   0   7      920.58      846.36     16.99 o
  -6   0   7      569.98      564.93     11.77 o
  -5   0   7       93.47       47.38      4.95 o
  -4   0   7     1271.61     1303.89     22.42 o
  -2   0   7    16231.91    14711.03    286.89 o
  -1   0   7     7219.27     6730.18    193.35 o
   1   0   7     4230.59     4639.11    119.66 o
   2   0   7      548.69      452.88      9.82 o
   3   0   7        6.13        9.82      6.54 o
   4   0   7       74.34       88.78      7.56 o
   5   0   7       82.78      120.84      6.01 o
   6   0   7      530.23      428.52     14.06 o
   7   0   7     1374.58     1262.47     24.95 o
   8   0   7      782.85      712.33     19.84 o
   9   0   7       71.06       55.77     14.30 o
  10   0   7       78.23       99.46     12.56 o
  11   0   7        1.40        3.67     10.83 o
 -12   1   7       19.35       24.79     11.53 o
 -11   1   7       85.56       88.74     12.17 o
 -10   1   7      275.91      210.99     15.02 o
  -9   1   7       14.48       40.05      8.10 o
  -8   1   7      307.28      304.70     13.01 o
  -7   1   7       17.14       16.03      4.00 o
  -6   1   7     2240.67     2072.04     41.28 o
  -5   1   7        1.77       -1.53      3.05 o
  -4   1   7     4611.23     4715.20    152.24 o
  -3   1   7      611.13      726.92     15.65 o
  -2   1   7      419.60      775.64     26.04 o
  -1   1   7    72450.86    75185.09   1164.49 o
   0   1   7     4267.42     4117.17     71.94 o
   1   1   7     1140.58     1454.46     55.01 o
   2   1   7     1339.30     1492.61     31.70 o
   3   1   7     1961.14     1899.81     32.81 o
   4   1   7      184.92      117.02      5.78 o
   5   1   7     1543.69     1509.83     27.78 o
   6   1   7       71.60      106.90      8.18 o
   7   1   7       45.38       41.73      6.40 o
   8   1   7       76.09       88.85      8.65 o
   9   1   7       21.25        6.65      6.96 o
  10   1   7       47.66       55.34     10.02 o
  11   1   7       33.04       41.87     13.28 o
 -12   2   7       64.25       48.45     28.90 o
 -11   2   7       32.90       41.38     11.47 o
 -10   2   7       82.92       74.84      9.71 o
  -9   2   7      249.92      214.36     12.36 o
  -8   2   7       37.16       37.83      6.80 o
  -7   2   7        0.25       -2.01      4.03 o
  -6   2   7        0.62        9.89      8.76 o
  -5   2   7     2250.75     2320.98     43.04 o
  -4   2   7     3807.19     5409.29     92.35 o
  -3   2   7      634.85      727.09     13.77 o
  -2   2   7        0.12       -0.82      1.65 o
   0   2   7    55766.19    53441.75    891.62 o
   1   2   7     1076.78     1083.60     28.77 o
   2   2   7     2842.64     2371.27     40.68 o
   3   2   7       53.53      124.34     14.18 o
   4   2   7     3819.48     3450.58     57.58 o
   5   2   7     2571.82     2542.36     44.63 o
   6   2   7       59.42      103.53      7.31 o
   7   2   7     1142.53     1099.08     30.57 o
   8   2   7       14.49       10.59      7.34 o
   9   2   7        3.19        4.64      7.05 o
  10   2   7       68.68       80.96     11.61 o
  11   2   7       81.59       97.65     21.27 o
 -12   3   7        0.65       33.63     22.90 o
 -11   3   7      206.23      221.77     15.70 o
 -10   3   7      193.43      197.34     13.87 o
  -9   3   7      251.98      241.61     14.10 o
  -8   3   7      139.58      111.74      8.80 o
  -7   3   7      480.66      481.91     16.01 o
  -6   3   7      164.51      207.18     10.98 o
  -5   3   7      616.12      648.33     13.86 o
  -4   3   7     1729.97     1850.94     31.74 o
  -3   3   7     2017.66     2195.45     35.05 o
  -2   3   7       21.20       41.61      2.74 o
  -1   3   7      784.74      710.71     15.44 o
   0   3   7      520.96      678.41     18.21 o
   1   3   7     2302.87     2272.77     42.75 o
   2   3   7       85.23       83.70      4.49 o
   3   3   7      189.93      255.17     13.26 o
   4   3   7     1945.57     1774.17     30.27 o
   5   3   7       76.15       74.53      5.76 o
   6   3   7      590.48      593.63     15.95 o
   7   3   7       92.80      117.19      9.32 o
   8   3   7      303.18      320.99     17.41 o
   9   3   7       30.16       39.71      9.37 o
  10   3   7      201.09      229.85     16.18 o
 -11   4   7      130.19      138.98     12.81 o
 -10   4   7       74.68       92.75     10.64 o
  -9   4   7      254.01      281.99     14.29 o
  -8   4   7      339.56      299.52     12.58 o
  -7   4   7      258.71      221.98     11.13 o
  -6   4   7     1259.02     1059.00     22.62 o
  -5   4   7      331.28      422.64     11.11 o
  -4   4   7       27.11       23.95      2.91 o
  -3   4   7      414.98      619.82     19.19 o
  -2   4   7     2233.38     2274.24     76.64 o
  -1   4   7       73.29      131.18      9.07 o
   0   4   7      837.91      695.20     15.66 o
   1   4   7      897.95     1048.33     23.50 o
   2   4   7      725.58      865.85     18.98 o
   3   4   7      322.13      302.73     10.58 o
   4   4   7      216.53      182.14      7.66 o
   5   4   7        8.38       29.63      4.96 o
   6   4   7       11.06        9.78      5.43 o
   7   4   7       87.66      103.41      9.21 o
   8   4   7        4.40        9.22      7.46 o
   9   4   7        2.91        6.86      7.45 o
  10   4   7       22.84       15.14     10.27 o
 -11   5   7       41.49       39.84     19.66 o
 -10   5   7       32.56       25.89      8.28 o
  -9   5   7       20.66       19.72      7.29 o
  -8   5   7      414.75      324.80     12.47 o
  -7   5   7      488.13      455.71     24.40 o
  -6   5   7     1334.96     1358.02     28.17 o
  -5   5   7      671.69      790.73     15.89 o
  -4   5   7     1265.78     1184.04     24.92 o
  -3   5   7      647.07      804.98     40.33 o
  -2   5   7      120.40      213.67     20.78 o
  -1   5   7      155.01      139.94     26.18 o
   0   5   7      379.63      387.12     23.67 o
   1   5   7      286.70      342.79     20.58 o
   2   5   7      938.70      902.54     19.90 o
   3   5   7      407.70      403.81     12.03 o
   4   5   7     1769.96     1625.77     31.00 o
   5   5   7      175.56      215.31     14.71 o
   6   5   7       12.29       30.20      6.24 o
   7   5   7       69.49       51.92      7.83 o
   8   5   7        3.35       15.38      7.76 o
   9   5   7        4.37       38.32      9.51 o
 -11   6   7        2.43       -0.27      9.32 o
 -10   6   7      139.39      157.64     11.56 o
  -9   6   7      115.04      143.44     10.31 o
  -8   6   7       39.39       48.16      6.75 o
  -7   6   7     1109.42     1207.10     27.76 o
  -6   6   7        0.82        3.10      5.38 o
  -5   6   7      998.46     1212.04     34.45 o
  -4   6   7      555.19      540.97     43.63 o
  -3   6   7       84.65       70.89     18.54 o
  -2   6   7        0.20        4.36     13.09 o
  -1   6   7      421.75      634.77     46.90 o
   0   6   7      329.96      347.26     11.33 o
   1   6   7      936.55      816.42     17.38 o
   2   6   7        5.07       12.05      3.44 o
   3   6   7       39.56       47.92      5.31 o
   4   6   7      134.76      123.46      8.00 o
   5   6   7      527.55      548.29     17.93 o
   6   6   7       11.53       11.37      5.74 o
   7   6   7       40.25       57.01      7.90 o
   8   6   7       55.41      104.17     17.32 o
   9   6   7       59.27       73.92     11.62 o
 -10   7   7      333.27      364.73     16.72 o
  -9   7   7      133.05      105.42     16.06 o
  -8   7   7       41.11       58.05     11.00 o
  -7   7   7       42.83       35.87     16.91 o
  -6   7   7      343.53      319.61     35.45 o
  -5   7   7       92.05      111.33     10.82 o
  -4   7   7      254.64      250.85     31.63 o
  -3   7   7      385.59      376.28     37.08 o
  -2   7   7       33.61       21.81     15.27 o
  -1   7   7       16.74       27.27     15.27 o
   0   7   7       10.43       27.27     16.36 o
   1   7   7     1829.35     1581.38     44.10 o
   2   7   7      592.78      539.72     13.96 o
   3   7   7     1724.23     1612.96     33.99 o
   4   7   7      262.64      266.36     11.21 o
   5   7   7       71.21       69.87      7.95 o
   6   7   7       47.82       72.92      8.93 o
   7   7   7        3.22        4.03      6.84 o
   8   7   7        8.82       25.01     10.47 o
 -10   8   7        0.97       -4.36     16.36 o
  -9   8   7       58.32       46.90     19.63 o
  -8   8   7        1.92        8.73     14.18 o
  -7   8   7       36.66       37.98     13.63 o
  -6   8   7       28.43       22.14      9.40 o
  -5   8   7      244.39      260.67     35.99 o
  -4   8   7      101.63       69.80     22.90 o
  -3   8   7        8.80       13.09     17.45 o
  -2   8   7     1477.99     1279.36     82.89 o
  -1   8   7      749.59      656.59     52.35 o
   0   8   7       80.37       86.16     10.91 o
   1   8   7      192.90      164.16     10.48 o
   2   8   7       17.46       30.90      9.39 o
   3   8   7      242.38      251.52      9.96 o
   4   8   7        4.09        6.01      5.17 o
   5   8   7       11.73       10.74      6.08 o
   6   8   7        4.34       -3.89      7.78 o
   7   8   7        2.94        1.88      8.55 o
  -9   9   7       76.83       67.62     21.81 o
  -8   9   7       96.66       97.54     14.25 o
  -7   9   7        0.16        4.78      9.65 o
  -6   9   7      201.73      193.19     15.28 o
  -5   9   7       20.68       32.72     21.81 o
  -4   9   7       87.75      100.34     26.18 o
  -3   9   7       16.78       10.91     17.45 o
  -2   9   7      824.49      651.13     55.62 o
  -1   9   7      142.98       82.89     28.36 o
   0   9   7      474.89      474.72     32.72 o
   1   9   7       57.28       73.97     11.80 o
   2   9   7       38.60       49.10     11.82 o
   3   9   7       50.75       68.61     10.23 o
   4   9   7      132.02      148.23      8.92 o
   5   9   7       42.04       86.68      8.78 o
   6   9   7        2.47       16.94      8.77 o
  -7  10   7       98.98       75.59     13.56 o
  -6  10   7        8.23       17.45     21.81 o
  -5  10   7       26.70        3.27     22.90 o
  -4  10   7       60.82       52.35     26.18 o
  -3  10   7       31.74        5.45     19.63 o
  -2  10   7       65.00       50.17     25.09 o
  -1  10   7       63.19       44.72     28.36 o
   0  10   7       12.39        3.31      9.82 o
   1  10   7        8.71       12.46     10.00 o
   2  10   7       31.86       49.33     13.32 o
   3  10   7        0.78        3.26      7.95 o
   4  10   7        2.80        4.07      6.21 o
  -6  11   7        2.19       -7.63     22.90 o
  -5  11   7       56.21       21.81     23.99 o
  -4  11   7       46.00       47.99     29.45 o
  -3  11   7       22.18       23.99     25.09 o
  -2  11   7       63.09       59.99     30.54 o
  -1  11   7        5.63       -0.11     31.08 o
   0  11   7       13.65       14.44     12.54 o
   1  11   7        1.54        7.60     10.82 o
   2  11   7      166.74      255.28     22.96 o
  -1 -12   8       33.08       36.59     29.45 o
   0 -12   8       56.33       60.95     14.63 o
   1 -12   8       55.69       55.43     12.94 o
   2 -12   8        5.01       11.81     10.91 o
   3 -12   8      138.25      139.22     23.99 o
   4 -12   8        3.89       11.74     11.49 o
  -4 -11   8      105.02      152.06     13.28 o
  -3 -11   8        0.03        7.13      7.55 o
  -2 -11   8       85.09      118.61     19.09 o
  -1 -11   8      223.87      273.53     22.00 o
   0 -11   8       24.30       79.59     14.53 o
   1 -11   8        1.36        1.51      9.85 o
   2 -11   8        4.40        4.05     14.18 o
   3 -11   8       62.62       71.26     12.78 o
   4 -11   8       16.90        6.68     13.63 o
   5 -11   8        5.41        0.36     10.73 o
   6 -11   8        0.04        7.17     11.89 o
  -6 -10   8        9.51       13.50      8.54 o
  -5 -10   8        3.06       -0.42      7.42 o
  -4 -10   8       14.66       25.82      7.24 o
  -3 -10   8       44.43       45.05      7.34 o
  -2 -10   8       32.13       30.67      7.65 o
  -1 -10   8      201.14      236.93     19.64 o
   0 -10   8       84.27       95.20     13.75 o
   1 -10   8      173.39      164.81     15.61 o
   2 -10   8        7.02       -6.82     13.63 o
   3 -10   8       30.59       35.24     10.38 o
   4 -10   8       63.51       54.02     11.49 o
   5 -10   8        0.55       -0.23     10.07 o
   6 -10   8       21.37       33.27     12.88 o
   7 -10   8       42.98       70.89     20.72 o
   8 -10   8        2.17       19.63     19.63 o
  -7  -9   8        0.76        2.33      8.77 o
  -6  -9   8       62.33       87.24     10.70 o
  -5  -9   8        9.99       12.11      7.86 o
  -4  -9   8        2.66        1.28      5.61 o
  -3  -9   8      176.40      155.96      9.92 o
  -2  -9   8      163.06      164.58     11.96 o
  -1  -9   8        1.07       -2.51      5.01 o
   0  -9   8      156.76      156.70     14.53 o
   1  -9   8       23.95       20.05      8.95 o
   2  -9   8      719.03      681.67     30.03 o
   3  -9   8       20.39       22.24      8.87 o
   4  -9   8      184.39      173.04     16.13 o
   5  -9   8       31.08       24.72     10.73 o
   6  -9   8       67.73       62.53     14.03 o
   7  -9   8      115.41      115.36     13.31 o
   8  -9   8      242.72      225.36     18.08 o
   9  -9   8        0.27       25.59     10.38 o
  -8  -8   8      122.66      171.12     21.37 o
  -7  -8   8       17.91       25.85      8.20 o
  -6  -8   8        1.51        1.25      6.33 o
  -5  -8   8      183.76      184.71     10.62 o
  -4  -8   8      393.05      388.06     15.44 o
  -3  -8   8       11.55       11.46      5.00 o
  -2  -8   8       79.93       78.88      6.68 o
  -1  -8   8        7.66       12.41      3.85 o
   0  -8   8      251.16      202.77      7.79 o
   1  -8   8      513.83      496.07     23.57 o
   2  -8   8      114.19      146.81     14.18 o
   3  -8   8     2572.38     2427.80     81.84 o
   4  -8   8      735.35      832.69     35.11 o
   5  -8   8      195.46      194.64     53.99 o
   6  -8   8      182.74      176.46     10.62 o
   7  -8   8       72.86       84.60      8.83 o
   8  -8   8       72.00       76.69      9.60 o
   9  -8   8        0.55        9.05      6.69 o
  -9  -7   8       21.92       16.83     15.02 o
  -8  -7   8        6.26       18.08      8.34 o
  -7  -7   8       28.01       20.12      6.60 o
  -6  -7   8        0.01        6.50      5.42 o
  -5  -7   8      140.32      147.93      8.08 o
  -4  -7   8      117.49      122.78      8.02 o
  -3  -7   8      360.46      393.94     12.62 o
  -2  -7   8      863.16      779.39     20.60 o
  -1  -7   8      211.78      204.19      9.29 o
   0  -7   8      839.41      836.78     20.30 o
   1  -7   8      143.16      109.74      5.45 o
   2  -7   8      118.82      153.78     14.18 o
   3  -7   8       44.02       42.45     12.36 o
   4  -7   8        7.68       22.78      7.94 o
   5  -7   8       53.76       40.49      6.50 o
   6  -7   8        6.64        3.44      6.70 o
   7  -7   8       13.71       26.09      8.88 o
   8  -7   8       62.72       95.79     11.22 o
   9  -7   8       16.19       19.44      8.95 o
  10  -7   8        1.35        5.19     14.18 o
  -9  -6   8        0.78        3.71      8.82 o
  -8  -6   8      230.34      269.57     15.21 o
  -7  -6   8      533.00      566.77     17.82 o
  -6  -6   8      251.07      253.73     15.01 o
  -5  -6   8      464.50      432.51     13.73 o
  -4  -6   8      354.55      392.88     11.45 o
  -3  -6   8      130.62      152.82      8.64 o
  -2  -6   8      875.10     1019.38     24.84 o
  -1  -6   8       51.63       43.42      4.60 o
   0  -6   8      434.57      484.34     21.09 o
   1  -6   8        3.92        7.58      2.31 o
   2  -6   8     1474.10     1348.77     25.91 o
   3  -6   8       19.27       32.63      5.67 o
   4  -6   8      649.66      642.76     21.06 o
   5  -6   8       12.91       13.43      6.09 o
   6  -6   8      592.17      604.57     22.16 o
   7  -6   8       21.90       15.77      8.38 o
   8  -6   8       21.74       30.49     10.01 o
   9  -6   8      230.86      221.39     16.19 o
  10  -6   8       62.70       45.70     10.56 o
 -10  -5   8       38.70       43.64     10.22 o
  -9  -5   8       30.52       27.98      8.36 o
  -8  -5   8      709.62      788.09     25.19 o
  -7  -5   8       97.06      106.38      8.53 o
  -6  -5   8       75.04       93.52      7.50 o
  -5  -5   8       68.96       68.50      6.00 o
  -4  -5   8        6.69        3.49      3.17 o
  -3  -5   8      560.89      518.41     10.20 o
  -2  -5   8     3782.83     3496.56     54.91 o
  -1  -5   8     1089.42     1013.49     18.28 o
   0  -5   8      110.01      102.91      4.44 o
   1  -5   8     2064.61     1731.97     30.57 o
   2  -5   8      212.03      255.48     14.06 o
   3  -5   8     3814.02     4165.08     81.07 o
   4  -5   8      994.79     1005.16     26.71 o
   5  -5   8        7.68       19.72      6.58 o
   6  -5   8      437.18      479.01     19.41 o
   7  -5   8     1409.34     1460.51     49.97 o
   8  -5   8       77.38       60.37     12.43 o
   9  -5   8      158.82      203.15     29.63 o
  10  -5   8      214.97      200.00     16.66 o
  11  -5   8       27.88       33.39     13.82 o
 -10  -4   8        5.89       12.47      7.65 o
  -9  -4   8       76.16      115.97     10.45 o
  -8  -4   8      103.69      113.72     10.03 o
  -7  -4   8       50.71       94.32      7.60 o
  -6  -4   8       43.62       63.12      5.79 o
  -5  -4   8      603.87      591.72     12.79 o
  -4  -4   8      155.76      145.73      7.11 o
  -3  -4   8      222.92      296.36      7.53 o
  -2  -4   8      539.48      485.46      9.75 o
  -1  -4   8      386.86      498.93     11.81 o
   0  -4   8        5.36       -0.94      1.88 o
   1  -4   8     2868.00     2605.63     41.22 o
   2  -4   8     7739.18     7710.86    117.40 o
   3  -4   8    13727.28    15341.17    243.60 o
   4  -4   8      334.66      442.21     17.73 o
   5  -4   8      234.87      217.87     10.37 o
   6  -4   8      360.26      328.07     14.87 o
   7  -4   8        0.51       -3.65      7.30 o
   8  -4   8       55.93       45.85     10.81 o
   9  -4   8      170.85      189.55     31.05 o
  10  -4   8        6.07       17.06     15.26 o
  11  -4   8        5.45        2.96     11.94 o
 -11  -3   8        3.41       -4.61      9.22 o
 -10  -3   8        0.39        7.50      6.95 o
  -9  -3   8      469.50      461.51     15.97 o
  -8  -3   8       29.93       49.12      7.21 o
  -7  -3   8     1496.90     1398.77     26.98 o
  -6  -3   8       79.47      100.37      6.11 o
  -5  -3   8      169.57      176.49      6.29 o
  -4  -3   8      730.24      759.28     13.60 o
  -3  -3   8      156.92      214.66      5.58 o
  -2  -3   8     2796.18     2175.16     34.49 o
  -1  -3   8     6460.37     6109.15    106.42 o
   0  -3   8     3100.10     3019.71     53.92 o
   1  -3   8       75.91       71.53      4.36 o
   2  -3   8     1726.83     1693.82     32.04 o
   3  -3   8      179.90      221.87      7.91 o
   4  -3   8    13315.02    14248.63    245.43 o
   5  -3   8      349.21      413.81     12.42 o
   6  -3   8       46.59       47.23      7.21 o
   7  -3   8      353.70      363.35     41.45 o
   8  -3   8     1058.83      988.64     37.62 o
   9  -3   8       62.65       50.21     10.55 o
  10  -3   8      553.01      541.42     25.66 o
  11  -3   8        3.09       20.18     29.45 o
 -11  -2   8        0.01       -3.84      7.67 o
 -10  -2   8       16.11       24.67      7.76 o
  -9  -2   8      286.95      330.54     13.16 o
  -8  -2   8      338.61      355.29     12.23 o
  -7  -2   8       85.93       83.38      6.80 o
  -6  -2   8        1.62       -1.45      2.89 o
  -5  -2   8     1187.67     1099.32     17.34 o
  -4  -2   8     1042.59     1075.50     57.64 o
  -3  -2   8     3462.39     3157.85     42.93 o
  -2  -2   8       68.41       57.37      3.15 o
  -1  -2   8      232.75      339.30     23.90 o
   0  -2   8     4103.67     4146.77    132.73 o
   1  -2   8     8143.87     9846.93    169.75 o
   2  -2   8    68352.23    77734.47   1321.02 o
   3  -2   8      113.17      122.78      6.67 o
   4  -2   8     1343.38     1284.25     27.54 o
   5  -2   8      152.68      210.39     21.04 o
   6  -2   8      645.76      816.76     49.83 o
   7  -2   8      124.38      173.00     14.14 o
   8  -2   8      128.48      130.43     11.64 o
   9  -2   8      140.65      106.20     12.00 o
  10  -2   8      133.18      182.46     17.48 o
  11  -2   8       77.65       83.66     15.21 o
 -11  -1   8       76.33       49.61     11.40 o
 -10  -1   8      143.33      131.84     11.53 o
  -9  -1   8       14.58       -1.94      6.34 o
  -8  -1   8      159.73      167.56      8.92 o
  -7  -1   8     1100.73      986.15     19.25 o
  -6  -1   8      118.94      134.97      5.97 o
  -5  -1   8     3139.28     3014.53     42.27 o
  -4  -1   8     1973.26     1980.26     32.05 o
  -3  -1   8     4664.65     4028.41     65.45 o
  -2  -1   8     5173.61     4403.80     65.42 o
  -1  -1   8      108.92      150.51     10.91 o
   0  -1   8     4460.75     4834.52    111.11 o
   1  -1   8       30.19       44.80      3.06 o
   2  -1   8     3623.55     3346.52     54.50 o
   3  -1   8      483.93      444.53     10.21 o
   4  -1   8      469.87      511.80     12.17 o
   5  -1   8      262.75      239.18      8.40 o
   6  -1   8      156.36      163.42      8.75 o
   7  -1   8      559.45      555.49     22.61 o
   8  -1   8      436.32      410.76     14.72 o
   9  -1   8       53.46       78.07     11.08 o
  10  -1   8        2.76       14.24     10.83 o
  11  -1   8       11.11       -4.01     10.86 o
 -12   0   8       25.76       19.86     11.67 o
 -11   0   8      112.40      152.47     14.71 o
 -10   0   8      173.90      228.99     15.77 o
  -9   0   8      256.16      237.46     13.04 o
  -8   0   8       98.88       78.32      7.10 o
  -7   0   8      265.66      258.06      8.40 o
  -6   0   8       65.30      128.48      9.12 o
  -5   0   8     2556.90     2491.51     40.16 o
  -4   0   8      363.42      299.91      8.13 o
  -3   0   8     2973.34     3486.73    101.01 o
  -2   0   8     7231.65     7516.05    145.50 o
  -1   0   8     3454.56     3748.23     73.75 o
   0   0   8    97936.10   107672.13   2074.29 o
   1   0   8      525.03      550.13     12.06 o
   2   0   8     5907.23     6382.63    147.71 o
   3   0   8     5306.42     5058.70    166.98 o
   4   0   8       88.93       72.24      5.55 o
   5   0   8     1051.02     1063.51     20.37 o
   6   0   8       81.71       57.64      7.56 o
   7   0   8      644.82      571.60     17.39 o
   8   0   8       96.72       78.83      8.22 o
   9   0   8        2.71       -0.80      7.32 o
  10   0   8       11.60       41.00     10.48 o
  11   0   8       66.21       50.69     13.43 o
 -12   1   8       40.20       44.11     19.17 o
 -11   1   8       79.35       83.27     12.33 o
 -10   1   8      513.52      523.46     21.35 o
  -9   1   8      884.68      871.59     24.30 o
  -8   1   8       29.03       34.23      7.04 o
  -7   1   8      345.75      312.52      9.46 o
  -6   1   8     1323.98     1214.35     21.08 o
  -5   1   8       52.64       48.82      4.29 o
  -4   1   8     2608.75     2644.35     49.96 o
  -3   1   8      357.64      426.95     10.66 o
  -2   1   8     2395.31     2161.65     41.49 o
  -1   1   8        4.98       10.27      3.19 o
   0   1   8      247.99      439.60     18.77 o
   1   1   8    12282.23    12417.45    202.83 o
   2   1   8        0.57       -0.07      2.18 o
   3   1   8      357.17      397.92     10.00 o
   4   1   8      140.07      162.99      6.84 o
   5   1   8       23.93       32.14      4.62 o
   6   1   8     3068.52     2740.51     48.50 o
   7   1   8      116.38      126.06      8.58 o
   8   1   8      135.83      139.29      9.85 o
   9   1   8       19.74       29.34      8.05 o
  10   1   8       11.24       16.01      8.03 o
  11   1   8       51.99       56.48     14.16 o
 -12   2   8        9.66        3.95     12.05 o
 -11   2   8      125.61      112.80     12.90 o
 -10   2   8      147.26      123.20     11.10 o
  -9   2   8        6.89        7.33      6.79 o
  -8   2   8       82.56       74.76      7.57 o
  -7   2   8      246.36      256.47     10.78 o
  -6   2   8      467.99      440.21     13.49 o
  -5   2   8     5344.63     5611.45     96.91 o
  -4   2   8       65.16       98.79      9.10 o
  -3   2   8      103.88      116.35      4.52 o
  -2   2   8     2012.09     2120.66     33.73 o
  -1   2   8     3127.77     3059.60     50.90 o
   0   2   8     2559.00     2367.81     38.13 o
   1   2   8    13699.44    13075.32    244.40 o
   2   2   8      782.81      843.14     16.64 o
   3   2   8     2767.58     2764.23     62.56 o
   4   2   8       30.83       49.47      5.10 o
   5   2   8        2.77       24.95      4.62 o
   6   2   8     1230.60     1169.79     24.62 o
   7   2   8       97.51      136.35     10.24 o
   8   2   8      125.23      112.06     10.73 o
   9   2   8       69.61       82.66     10.26 o
  10   2   8        7.61       35.24      9.79 o
  11   2   8       16.85       26.57     15.27 o
 -12   3   8       60.24       55.81     15.80 o
 -11   3   8       22.89       30.69      9.43 o
 -10   3   8        1.58       35.67      8.82 o
  -9   3   8      176.78      150.91     15.11 o
  -8   3   8      406.90      382.33     14.01 o
  -7   3   8        2.87       -1.22      4.71 o
  -6   3   8     3051.37     2866.74     53.17 o
  -5   3   8     1458.28     1630.72     29.18 o
  -4   3   8     1044.61     1041.75     19.26 o
  -3   3   8        0.91       -1.06      2.11 o
  -2   3   8     6204.22     8441.40    127.56 o
  -1   3   8     4487.20     4340.87     71.41 o
   0   3   8    13989.56    13407.47    226.42 o
   1   3   8     3505.77     3525.15     64.82 o
   2   3   8     2902.80     2901.85     49.56 o
   3   3   8      909.49      775.46     16.33 o
   4   3   8      205.55      261.71      8.34 o
   5   3   8       68.12       83.07      6.96 o
   6   3   8       56.47       47.40      6.29 o
   7   3   8      364.29      389.28     14.78 o
   8   3   8        5.26       18.75      8.48 o
   9   3   8       55.15       53.23     13.54 o
  10   3   8        5.89       25.21      9.58 o
 -11   4   8      126.79      121.70     12.35 o
 -10   4   8      123.13      113.19     13.76 o
  -9   4   8      263.39      230.40     11.99 o
  -8   4   8        3.09       12.38      6.41 o
  -7   4   8      881.51     1142.52     33.86 o
  -6   4   8     1191.26     1305.48     27.99 o
  -5   4   8      313.73      518.16     20.34 o
  -4   4   8      954.73      863.06     13.45 o
  -3   4   8       50.22       88.55      3.83 o
  -2   4   8      140.11      169.82     11.49 o
  -1   4   8     1159.15     1313.67     56.93 o
   0   4   8      196.28      221.17      6.14 o
   1   4   8      419.61      425.01     15.09 o
   2   4   8      543.87      519.31     13.10 o
   3   4   8      177.10      189.72      7.02 o
   4   4   8      172.88      199.17      8.15 o
   5   4   8      902.07      857.92     19.66 o
   6   4   8       13.91       39.97      6.60 o
   7   4   8       12.45        8.04      6.26 o
   8   4   8       10.21       16.53      7.52 o
   9   4   8        0.53       10.30      8.15 o
  10   4   8        1.18       24.11     10.83 o
 -11   5   8        0.40       -4.25      8.49 o
 -10   5   8       77.25       80.48      9.94 o
  -9   5   8      222.60      241.26     12.67 o
  -8   5   8       18.07       21.18      9.00 o
  -7   5   8       59.78       75.15     11.78 o
  -6   5   8     2090.02     1992.50     39.15 o
  -5   5   8        3.56       15.51      4.47 o
  -4   5   8       59.58       41.83      5.06 o
  -3   5   8       87.89       82.90     12.94 o
  -2   5   8        8.25        0.86      9.16 o
  -1   5   8        7.60       -0.88      8.68 o
   0   5   8     4831.18     4734.37     78.42 o
   1   5   8      263.74      286.73      8.35 o
   2   5   8      752.95      758.67     17.51 o
   3   5   8      296.20      290.22     10.08 o
   4   5   8      331.92      364.76     10.81 o
   5   5   8     1108.48     1114.03     23.93 o
   6   5   8      129.22      130.24     10.08 o
   7   5   8       11.51       -3.01      6.01 o
   8   5   8      117.12      165.12     12.62 o
   9   5   8      147.87      161.04     20.99 o
 -11   6   8        1.04       -0.45      8.77 o
 -10   6   8       95.21      104.08     11.18 o
  -9   6   8      172.10      159.75      9.45 o
  -8   6   8     1016.86     1006.19     25.52 o
  -7   6   8      423.52      419.59     13.05 o
  -6   6   8      288.12      298.41     13.95 o
  -5   6   8      860.16      816.93     32.28 o
  -4   6   8     2018.22     1890.14    105.80 o
  -3   6   8      996.97     1033.96     66.53 o
  -2   6   8       83.11       62.17     18.54 o
  -1   6   8     1528.01     1487.68     88.34 o
   0   6   8      400.99      398.45     18.68 o
   1   6   8      187.01      155.05      5.96 o
   2   6   8      536.23      474.02     13.57 o
   3   6   8      398.42      380.45     12.22 o
   4   6   8      202.05      222.69     10.34 o
   5   6   8       67.70       47.23      7.21 o
   6   6   8       35.98       30.36      6.06 o
   7   6   8      291.94      312.28     13.60 o
   8   6   8      126.88      182.52     19.36 o
 -10   7   8      264.14      264.59     22.21 o
  -9   7   8       84.91       78.64      8.44 o
  -8   7   8       15.08       47.77     21.27 o
  -7   7   8       72.45      135.67     16.91 o
  -6   7   8       98.79       96.22     13.04 o
  -5   7   8        2.29       -2.34      6.08 o
  -4   7   8       27.90       -4.36     16.36 o
  -3   7   8      585.83      592.24     47.99 o
  -2   7   8       36.55       54.53     18.54 o
  -1   7   8      211.07      195.23     28.36 o
   0   7   8      148.07      149.93     13.09 o
   1   7   8       10.28       44.28     20.18 o
   2   7   8      500.98      478.33     13.10 o
   3   7   8     2732.07     2717.37     53.41 o
   4   7   8      273.62      251.61     10.88 o
   5   7   8       54.91       57.38      7.49 o
   6   7   8        0.13        8.56      6.72 o
   7   7   8       21.21       19.70      7.61 o
   8   7   8        1.26       20.62     14.42 o
  -9   8   8      109.26      127.00     29.99 o
  -8   8   8       11.21       10.91     14.18 o
  -7   8   8       80.88       51.93     12.88 o
  -6   8   8       38.67       38.75     10.63 o
  -5   8   8       32.28       40.35     20.72 o
  -4   8   8      109.05       95.98     25.09 o
  -3   8   8       12.88       25.09     19.63 o
  -1   8   8       17.99       43.63     19.63 o
   0   8   8     3479.37     3177.29    102.55 o
   1   8   8       48.80       81.29     10.68 o
   2   8   8       63.80       41.51      5.47 o
   3   8   8      126.16      134.63      7.72 o
   4   8   8        3.94       11.95      5.20 o
   5   8   8        6.83       12.14      6.93 o
   6   8   8        0.93       -3.03      6.05 o
   7   8   8       16.37       41.52     12.84 o
  -9   9   8        0.15       27.60     12.71 o
  -8   9   8      107.16      139.61     21.81 o
  -7   9   8      217.63      191.00     30.54 o
  -6   9   8       54.19       35.27     10.73 o
  -5   9   8        0.12       26.18     20.72 o
  -4   9   8      495.66      401.37     43.63 o
  -3   9   8      581.90      498.44     49.08 o
  -2   9   8        4.75       29.45     21.81 o
  -1   9   8      161.13      126.52     30.54 o
   0   9   8        1.92        8.88      7.28 o
   1   9   8      129.62      139.06     45.81 o
   2   9   8        8.77        8.73      7.27 o
   3   9   8      154.25      175.74     10.00 o
   4   9   8       24.88       44.08      6.40 o
   5   9   8      103.18      127.11      9.90 o
   6   9   8       89.56      138.35     13.02 o
  -7  10   8        0.74       -8.18     16.36 o
  -6  10   8        0.51       -9.82     19.63 o
  -5  10   8        3.66       -9.27     18.54 o
  -4  10   8        0.82       -6.54     19.63 o
  -3  10   8       28.16       43.63     25.09 o
  -2  10   8        1.09       -9.82     19.63 o
  -1  10   8       16.61        9.82     23.99 o
   0  10   8       29.76       42.69     16.36 o
   1  10   8        4.76        5.42      9.85 o
   2  10   8        3.12       -0.50     10.00 o
   3  10   8       38.33       46.88     19.02 o
   4  10   8        6.85        4.85      6.56 o
  -6  11   8       96.01       92.71     31.63 o
  -5  11   8       20.39       61.08     30.54 o
  -4  11   8       18.58       -7.63     21.81 o
  -3  11   8       35.46       64.35     28.36 o
  -2  11   8        0.46        7.63     22.90 o
  -1  11   8       51.53       77.37     12.03 o
   0  11   8       13.69       15.06     12.54 o
   1  11   8        0.12       13.12     12.54 o
   2  11   8       54.50      102.09     18.54 o
  -1 -12   9        0.00       -6.82     13.63 o
   0 -12   9      139.96      170.30     19.51 o
   1 -12   9      166.23      190.00     19.51 o
   2 -12   9        3.49        6.06     10.82 o
   3 -12   9       79.84      116.39     19.09 o
   4 -12   9       82.80       64.03     14.42 o
  -4 -11   9        9.82       23.50     11.17 o
  -3 -11   9       39.52       48.00      8.67 o
  -2 -11   9       49.85       47.75     13.56 o
  -1 -11   9      130.38      164.74     18.80 o
   0 -11   9      566.82      584.56     30.71 o
   1 -11   9      204.44      177.59     18.21 o
   2 -11   9       77.57       80.51     13.75 o
   3 -11   9       17.09       15.27     10.73 o
   4 -11   9       46.93       29.65     11.80 o
   5 -11   9       22.17       20.72     17.45 o
   6 -11   9      125.47      118.19     17.96 o
  -5 -10   9      155.52      174.31     13.03 o
  -4 -10   9        7.06       11.18      6.40 o
  -3 -10   9        2.68        3.91      5.40 o
  -2 -10   9       43.64       72.35     14.05 o
  -1 -10   9       41.37       55.56     12.58 o
   0 -10   9     1095.01     1010.87     42.11 o
   1 -10   9       59.10       49.70     11.60 o
   2 -10   9       47.50       36.81      9.93 o
   3 -10   9       16.34        4.73      8.78 o
   4 -10   9       31.08       24.81     10.63 o
   5 -10   9       74.19       70.35     14.03 o
   6 -10   9      192.25      238.26     21.97 o
   7 -10   9      151.05      123.25     22.90 o
   8 -10   9      166.45      152.69     27.27 o
  -7  -9   9       26.40       15.56     13.56 o
  -6  -9   9       42.61       52.13      8.55 o
  -5  -9   9        8.57       19.96      6.85 o
  -4  -9   9        8.37       13.09      9.76 o
  -3  -9   9      168.07      191.24     16.21 o
  -2  -9   9      169.03      197.59     10.09 o
  -1  -9   9        6.97        1.88      3.98 o
   0  -9   9        6.50       14.74     12.00 o
   1  -9   9      664.83      637.83     29.72 o
   2  -9   9        0.07        3.64      7.80 o
   3  -9   9      258.21      276.96     19.07 o
   4  -9   9        4.76       27.27     18.00 o
   5  -9   9       86.78       83.00     14.03 o
   6  -9   9       25.87       39.21     18.54 o
   7  -9   9       76.04       83.54     21.81 o
   8  -9   9       16.54       25.24     10.71 o
   9  -9   9       76.26       44.72     20.72 o
  -8  -8   9       30.13       77.88     14.59 o
  -7  -8   9       51.16       77.32     10.19 o
  -6  -8   9        0.46       -2.72      5.79 o
  -5  -8   9       11.16       17.40      5.94 o
  -4  -8   9      123.81      134.62     11.17 o
  -3  -8   9       53.86       76.34     15.74 o
  -2  -8   9      203.13      222.96     10.49 o
  -1  -8   9      488.62      454.38     14.00 o
   0  -8   9        1.15       -0.98      3.22 o
   1  -8   9      129.04      160.27     13.56 o
   2  -8   9       55.50       61.91     21.81 o
   3  -8   9     1950.79     1837.46     91.07 o
   4  -8   9       32.76       24.48     13.09 o
   5  -8   9      989.44     1073.34     44.16 o
   6  -8   9       93.56      120.63     10.11 o
   7  -8   9      115.50      116.01     12.43 o
   8  -8   9        0.37       -1.28      7.21 o
   9  -8   9        1.98        9.65      6.53 o
  -9  -7   9       70.70       74.28     12.37 o
  -8  -7   9        6.05       -3.50      7.01 o
  -7  -7   9        3.12        0.28      5.81 o
  -6  -7   9       48.45       11.52      5.80 o
  -5  -7   9        0.37       -2.11      4.23 o
  -4  -7   9       11.94       21.99      5.24 o
  -3  -7   9       24.61       38.43      5.69 o
  -2  -7   9        2.32       14.20      7.56 o
  -1  -7   9        0.23        4.56      3.54 o
   0  -7   9       88.91      129.26      7.85 o
   1  -7   9      699.32      691.00     17.19 o
   2  -7   9     2845.70     2633.09     65.16 o
   3  -7   9      274.91      309.37     32.22 o
   4  -7   9      653.09      718.15     22.68 o
   5  -7   9      339.59      442.12     36.60 o
   6  -7   9        7.99       25.83      7.23 o
   7  -7   9      468.61      524.93     46.35 o
   8  -7   9      150.58      206.86     14.45 o
   9  -7   9       89.48      109.09     20.30 o
  10  -7   9      101.09       62.53     14.59 o
  -9  -6   9       54.91       86.16     11.81 o
  -8  -6   9        0.11        7.33      6.96 o
  -7  -6   9      181.41      197.34     11.17 o
  -6  -6   9      839.44      895.82     22.52 o
  -5  -6   9      434.96      442.00     13.04 o
  -4  -6   9       38.97       54.03      5.45 o
  -3  -6   9      154.88      138.82      6.10 o
  -2  -6   9      513.99      553.79     16.06 o
  -1  -6   9        0.91        5.76      3.63 o
   0  -6   9       92.48       61.08      4.98 o
   1  -6   9      935.04      838.10     20.45 o
   2  -6   9       53.44       27.92      6.14 o
   3  -6   9      857.13      927.81     25.13 o
   4  -6   9      204.17      213.70     11.93 o
   5  -6   9      142.26      217.07     20.06 o
   6  -6   9      112.74      161.19     19.08 o
   7  -6   9       25.79       46.90      9.94 o
   8  -6   9      204.37      319.68     32.72 o
   9  -6   9       33.74       61.05     10.89 o
  10  -6   9       20.61       36.09     16.73 o
 -10  -5   9       12.11       11.44      9.60 o
  -9  -5   9       11.70       16.09      8.01 o
  -8  -5   9      272.77      365.60     18.73 o
  -7  -5   9      208.17      240.72     11.81 o
  -6  -5   9      646.71      629.01     17.83 o
  -5  -5   9       60.02       56.25      5.64 o
  -4  -5   9      440.82      489.53     12.84 o
  -3  -5   9      205.94      266.50      7.04 o
  -2  -5   9      232.79      324.59      9.84 o
  -1  -5   9       18.51       13.81      4.63 o
   0  -5   9        1.19        5.30      2.01 o
   1  -5   9      108.39      113.04      5.31 o
   2  -5   9      476.75      414.21     10.45 o
   3  -5   9     4385.73     4709.48     90.99 o
   4  -5   9      319.84      326.02     12.60 o
   5  -5   9      481.49      514.27     19.36 o
   6  -5   9     1210.01     1182.20     53.24 o
   7  -5   9       34.53       64.62     21.27 o
   8  -5   9       66.27       37.92     11.26 o
   9  -5   9      251.60      306.29     19.18 o
  10  -5   9      192.18      184.10     23.45 o
  11  -5   9        8.91        0.38     11.00 o
 -10  -4   9        2.79       13.82      7.83 o
  -9  -4   9      389.13      409.75     16.55 o
  -8  -4   9       73.93       55.87      8.36 o
  -7  -4   9      435.80      442.06     13.18 o
  -6  -4   9      194.75      180.88     11.42 o
  -5  -4   9       48.75       43.12      4.34 o
  -4  -4   9      643.08      593.46     13.13 o
  -3  -4   9       81.11       73.96      4.88 o
  -2  -4   9      768.59      653.46     17.85 o
  -1  -4   9     3852.86     3788.24     74.67 o
   0  -4   9     3057.79     2673.50     41.92 o
   1  -4   9      895.33      780.85     14.46 o
   2  -4   9     1909.00     2073.43     34.02 o
   3  -4   9    10692.17    12610.62    196.63 o
   4  -4   9      334.72      445.19     14.81 o
   5  -4   9        5.35        2.08      5.67 o
   6  -4   9      262.32      281.66     14.63 o
   7  -4   9      624.47      629.55     56.17 o
   8  -4   9      103.16       71.51     15.27 o
   9  -4   9       74.34      114.29     13.39 o
  10  -4   9      347.32      286.47     20.32 o
  11  -4   9       11.33       34.90     18.54 o
 -11  -3   9        2.29        3.67      9.64 o
 -10  -3   9        1.62        5.77      6.70 o
  -9  -3   9       49.78       60.49      8.50 o
  -8  -3   9        0.01       -3.04      6.09 o
  -7  -3   9       99.78      167.34      8.75 o
  -6  -3   9        4.00        6.79      3.78 o
  -5  -3   9        0.39        0.33      2.62 o
  -4  -3   9      338.91      336.93     12.08 o
  -3  -3   9       65.93       27.59      3.21 o
  -2  -3   9      453.84      426.06     14.37 o
  -1  -3   9     2648.75     2383.74     43.50 o
   0  -3   9      274.58      193.61      6.18 o
   1  -3   9     7607.42     8266.07    235.16 o
   2  -3   9        2.73       27.95      3.64 o
   3  -3   9     6959.01     7963.12    138.99 o
   4  -3   9      523.76      600.36     17.61 o
   5  -3   9     6024.94     6843.23    120.02 o
   6  -3   9     4185.01     4360.91    103.32 o
   7  -3   9     1131.21     1052.52     33.09 o
   8  -3   9      170.04      158.18     13.74 o
   9  -3   9      268.68      266.92     16.16 o
  10  -3   9       92.68       98.67     30.45 o
  11  -3   9      139.98      131.98     20.01 o
 -11  -2   9       14.48        9.07      8.43 o
 -10  -2   9        2.76       -1.29      6.93 o
  -9  -2   9      471.18      434.14     14.40 o
  -8  -2   9       73.96       57.85      6.77 o
  -7  -2   9       81.61       66.52      7.06 o
  -6  -2   9      227.66      243.19      7.72 o
  -5  -2   9      596.54      591.97     11.13 o
  -4  -2   9      902.48      731.51     13.71 o
  -3  -2   9      574.37      655.87     41.95 o
  -2  -2   9     1701.68     1563.97     27.13 o
  -1  -2   9       36.87       36.80      3.06 o
   0  -2   9       37.19      148.89     21.73 o
   1  -2   9      882.23     1597.00     43.68 o
   2  -2   9      536.28      709.07     15.84 o
   3  -2   9     2230.48     2430.68     41.33 o
   4  -2   9      166.67      251.88      8.27 o
   5  -2   9     1153.97     1180.27     23.43 o
   6  -2   9        4.59        3.49      4.50 o
   7  -2   9     2434.66     2118.17     44.20 o
   8  -2   9      272.42      265.74     18.16 o
   9  -2   9        3.68        5.32      9.17 o
  10  -2   9       14.84       33.79     11.46 o
  11  -2   9        6.16        6.16     11.20 o
 -11  -1   9       21.97       12.10      9.81 o
 -10  -1   9       22.67       18.92      7.74 o
  -9  -1   9       26.55       26.77      8.62 o
  -8  -1   9      122.94      125.10      8.16 o
  -7  -1   9       13.65       26.42      4.77 o
  -6  -1   9       55.62       51.20      4.48 o
  -5  -1   9        0.13       23.62      5.64 o
  -4  -1   9     5258.79     4606.59     69.84 o
  -3  -1   9     1774.58     1789.83     29.03 o
  -2  -1   9     2180.59     1927.87     32.15 o
  -1  -1   9     3299.06     2972.06     59.43 o
   0  -1   9       69.32      242.13     17.45 o
   1  -1   9     7006.77     7963.45    145.05 o
   2  -1   9     7611.08     8281.42    125.30 o
   3  -1   9     8114.30     9007.82    154.50 o
   4  -1   9      361.75      361.02      9.95 o
   5  -1   9       38.72       35.06      4.66 o
   6  -1   9      848.74      841.51     23.90 o
   7  -1   9       54.69       87.38      7.88 o
   8  -1   9      302.96      337.90     14.90 o
   9  -1   9       14.39       25.31      8.87 o
  10  -1   9       43.85       62.72     13.12 o
  11  -1   9       13.45       19.58     12.81 o
 -12   0   9       17.90       32.41     12.10 o
 -11   0   9       35.67       50.41     16.37 o
 -10   0   9      105.42       93.97     12.12 o
  -9   0   9      175.62      208.49     14.25 o
  -8   0   9      204.26      192.87      9.59 o
  -7   0   9      551.00      480.23     11.42 o
  -6   0   9     2152.69     1899.72     30.64 o
  -5   0   9      918.97      936.77     17.97 o
  -4   0   9     5727.17     4739.71     71.56 o
  -3   0   9     9984.26     8861.56    141.50 o
  -2   0   9    37152.05    41046.85    699.35 o
  -1   0   9     1287.26     1109.89     23.85 o
   1   0   9    13735.43    14512.83    225.77 o
   2   0   9     1610.44     1702.19     27.97 o
   3   0   9       29.38       41.59      3.59 o
   4   0   9      694.32      855.74     60.97 o
   5   0   9     1202.68     1126.40     21.17 o
   6   0   9       22.40       36.82      5.35 o
   7   0   9      217.22      178.02     12.35 o
   8   0   9        0.01       25.95      6.55 o
   9   0   9      194.26      161.95     12.61 o
  10   0   9       65.59       67.17     14.17 o
  11   0   9        5.33       13.79     11.85 o
 -12   1   9       71.56       55.24     13.30 o
 -11   1   9        7.79        2.85      8.56 o
 -10   1   9      183.40      213.42     14.25 o
  -9   1   9     1822.75     1787.97     42.28 o
  -8   1   9        5.34       -2.51      5.03 o
  -7   1   9     1027.37      988.20     20.23 o
  -6   1   9      364.67      343.83     10.85 o
  -5   1   9      709.66      680.95     15.28 o
  -4   1   9     3894.42     3515.55     58.70 o
  -3   1   9      146.42      325.64     15.42 o
  -2   1   9     1909.80     2144.72     41.34 o
  -1   1   9        6.19       27.21      4.95 o
   0   1   9      691.93      703.51     13.42 o
   1   1   9     1967.12     1816.81     32.29 o
   2   1   9     8407.00     7874.87    127.39 o
   3   1   9      677.32      614.61     12.38 o
   4   1   9      792.54      718.56     24.74 o
   5   1   9     2212.65     2054.81     53.81 o
   6   1   9      280.42      323.67     13.09 o
   7   1   9      233.97      248.84     12.12 o
   8   1   9       79.17       62.70      8.21 o
   9   1   9      294.09      318.87     15.36 o
  10   1   9        9.81        3.49      7.84 o
  11   1   9        2.81       -0.43     10.59 o
 -12   2   9       28.90       46.82     15.37 o
 -11   2   9       30.28       34.14     10.03 o
 -10   2   9      141.26      133.96     16.37 o
  -9   2   9      194.15      194.25     14.95 o
  -8   2   9       50.88       69.98      7.38 o
  -7   2   9       14.79       16.51      5.14 o
  -6   2   9     4058.74     3917.75     99.17 o
  -5   2   9        3.74       20.77      6.26 o
  -4   2   9     2033.89     2092.62     38.46 o
  -3   2   9    12151.16    11831.36    185.89 o
  -2   2   9      387.31      401.82      8.47 o
  -1   2   9     4408.84     4213.79     69.30 o
   0   2   9     1595.46     1705.52     28.26 o
   1   2   9     3040.52     3408.70     54.74 o
   2   2   9     8067.37     8954.03    230.85 o
   3   2   9      368.03      422.85     10.84 o
   4   2   9      281.39      311.90     10.08 o
   5   2   9      400.74      383.12     11.48 o
   6   2   9      133.13      158.54      8.55 o
   7   2   9      976.37      938.39     24.89 o
   8   2   9      589.81      548.21     19.03 o
   9   2   9      100.19       74.89     10.70 o
  10   2   9       70.86       71.99     11.65 o
 -12   3   9        0.06        3.00     11.04 o
 -11   3   9        0.23        1.08      8.49 o
 -10   3   9      350.26      326.81     17.11 o
  -9   3   9      363.81      348.28     14.51 o
  -8   3   9       45.51       61.43      8.39 o
  -7   3   9       50.18       44.25      8.50 o
  -6   3   9        0.04       16.56     11.15 o
  -5   3   9     1309.72     1297.48     26.15 o
  -4   3   9       82.81      119.37      6.54 o
  -3   3   9      929.27     1051.01     18.55 o
  -2   3   9      811.68      709.35     13.01 o
  -1   3   9     5905.24     5691.46     93.28 o
   0   3   9     6759.83     6029.02    103.41 o
   1   3   9        3.52       19.89      3.13 o
   2   3   9      368.64      360.22      9.38 o
   3   3   9      761.53      777.08     16.60 o
   4   3   9      426.71      429.74     11.88 o
   5   3   9      137.22      125.74      8.14 o
   6   3   9      424.97      387.50     12.62 o
   7   3   9       90.65      116.59      9.43 o
   8   3   9       47.77       34.27      9.12 o
   9   3   9        0.71        2.36      7.83 o
  10   3   9        1.05        8.18      8.75 o
 -11   4   9       15.48       17.41     10.27 o
 -10   4   9       12.75       19.62      8.55 o
  -9   4   9        0.11        9.43      6.18 o
  -8   4   9      453.18      452.38     16.18 o
  -7   4   9      202.21      222.19     10.70 o
  -6   4   9      298.79      362.59     11.82 o
  -5   4   9       51.36       53.04      4.86 o
  -4   4   9        3.82       -0.12      2.02 o
  -3   4   9      154.35      238.84      4.80 o
  -2   4   9      230.09      227.84      6.15 o
  -1   4   9     3177.25     3718.92     53.75 o
   0   4   9     1338.58     1275.11     24.03 o
   1   4   9     1706.81     1703.66     41.55 o
   2   4   9      502.38      479.59     13.28 o
   3   4   9      450.57      436.84     28.86 o
   4   4   9       23.31       27.77      5.53 o
   5   4   9      155.03      179.82      8.73 o
   6   4   9      184.19      198.95     10.78 o
   7   4   9       50.76       53.19      9.62 o
   8   4   9        0.38       -3.30      6.61 o
   9   4   9        0.45       -3.76      7.52 o
  10   4   9       12.94       23.79     12.90 o
 -11   5   9        1.14        0.41     16.81 o
 -10   5   9      128.62      138.49     11.56 o
  -9   5   9      104.90      124.53     10.01 o
  -8   5   9      253.77      288.07     12.84 o
  -7   5   9        5.54       22.99      5.53 o
  -6   5   9      402.89      519.00     17.54 o
  -5   5   9     1977.58     2131.15     40.66 o
  -4   5   9       56.99       57.32     11.84 o
  -3   5   9      415.10      451.58     23.89 o
  -2   5   9       73.66       86.60     15.13 o
  -1   5   9      225.08      226.92      8.66 o
   0   5   9     1474.34     1506.43     23.28 o
   1   5   9     1264.61     1137.36     23.38 o
   2   5   9      150.98      133.32      6.57 o
   3   5   9      510.81      462.13     13.53 o
   4   5   9      236.67      233.40      8.87 o
   5   5   9       19.76       26.07      5.57 o
   6   5   9      156.39      184.54     10.35 o
   7   5   9       48.75       40.23      7.12 o
   8   5   9        0.07        0.28      7.23 o
   9   5   9       49.14       90.36     12.73 o
 -11   6   9        0.45        5.82      8.69 o
 -10   6   9      319.84      344.81     37.15 o
  -9   6   9        0.09       21.39     10.76 o
  -8   6   9       10.47       18.21     12.34 o
  -7   6   9      176.62      181.13      9.29 o
  -6   6   9        0.31       28.36      6.68 o
  -5   6   9      151.50      154.91     17.45 o
  -4   6   9       50.81      125.43     23.99 o
  -3   6   9       30.81       52.35     18.54 o
  -2   6   9      112.39      106.89     20.72 o
  -1   6   9     3280.88     2734.32    146.15 o
   0   6   9      588.49      515.52     43.10 o
   1   6   9      288.95      261.07      8.02 o
   2   6   9      323.67      339.73     10.56 o
   3   6   9       18.80       17.68      4.65 o
   4   6   9      959.12      889.45     22.30 o
   5   6   9      208.80      213.28     11.56 o
   6   6   9       77.71       84.14      9.15 o
   7   6   9        4.44        6.98      6.21 o
   8   6   9        0.71       16.72      8.91 o
 -10   7   9       39.80       56.97     13.94 o
  -9   7   9       33.92       52.29     12.75 o
  -8   7   9       20.39       30.54      9.25 o
  -7   7   9        0.21       -3.39      6.79 o
  -6   7   9       80.35       59.15     11.45 o
  -5   7   9       71.68       61.44     16.36 o
  -4   7   9      732.91      749.29     56.71 o
  -3   7   9      152.22      181.05     27.27 o
  -2   7   9     1973.65     1740.71    102.52 o
  -1   7   9      258.34      244.31     31.63 o
   0   7   9     1851.98     1679.70     45.72 o
   1   7   9     2397.31     2208.78     48.51 o
   2   7   9      139.53      166.45      7.54 o
   3   7   9      215.53      252.78     10.21 o
   4   7   9        2.27       11.64      5.11 o
   5   7   9      181.43      231.59     12.13 o
   6   7   9       11.43       15.50      7.31 o
   7   7   9       44.46       52.23      9.03 o
   8   7   9       28.82       39.06     10.60 o
  -9   8   9       59.93       78.61     15.02 o
  -8   8   9        0.01       -1.09     12.00 o
  -7   8   9       82.55       94.25     15.27 o
  -6   8   9      914.36      870.43     37.63 o
  -5   8   9        0.56        3.27     19.63 o
  -4   8   9      148.06      161.42     28.36 o
  -3   8   9        2.32       -6.54     16.36 o
  -2   8   9        9.50       29.45     19.63 o
  -1   8   9      242.96      273.76     34.90 o
   0   8   9        0.03       50.17      9.82 o
   1   8   9     1128.73     1111.67     34.01 o
   2   8   9       89.68       82.16      6.98 o
   3   8   9      229.94      214.52      9.35 o
   4   8   9      143.04      163.69     12.44 o
   5   8   9       34.69       34.56      7.31 o
   6   8   9        0.00       -3.13      6.26 o
   7   8   9       33.74       59.34     11.51 o
  -8   9   9       34.27       29.45     14.18 o
  -7   9   9        4.58       -7.09     14.18 o
  -6   9   9      299.79      278.99     19.07 o
  -5   9   9        4.28       -9.27     18.54 o
  -4   9   9        3.06       25.09     20.72 o
  -3   9   9       38.94       69.80     22.90 o
  -2   9   9      531.45      363.19     42.54 o
  -1   9   9      112.20      135.94     11.22 o
   0   9   9        4.50       -6.16     24.54 o
   1   9   9        1.13       -5.18     10.36 o
   2   9   9       30.39       24.54      7.61 o
   3   9   9        1.68        3.09      6.93 o
   4   9   9        1.95       -0.05      5.30 o
   5   9   9        2.52       -3.12      7.24 o
  -7  10   9      278.40      277.08     20.90 o
  -6  10   9       74.76       77.10     12.54 o
  -5  10   9       29.44       23.99     23.99 o
  -4  10   9        0.81        3.27     20.72 o
  -3  10   9       25.40       45.81     22.90 o
  -2  10   9      131.23       91.62     28.36 o
  -1  10   9       37.99       39.10      9.09 o
   0  10   9        5.00       -0.16      8.10 o
   1  10   9        0.52        3.87     10.00 o
   2  10   9        0.61       -0.56     15.27 o
   3  10   9       52.35       50.77     10.35 o
   4  10   9        3.42       -2.98      5.96 o
  -5  11   9      124.53      104.70     33.81 o
  -4  11   9        0.01      -10.36     20.72 o
  -3  11   9        9.35      -10.36     20.72 o
  -2  11   9       10.58       41.45     26.18 o
  -1  11   9       13.83       26.04      9.93 o
   0  11   9        3.45       -1.48     10.07 o
   1  11   9       98.06      122.69     17.45 o
   2  11   9       92.29      118.93     18.09 o
  -1 -12  10        1.23       -2.15     12.58 o
   0 -12  10        0.58       26.99     13.32 o
   1 -12  10      227.08      256.98     22.23 o
   2 -12  10       65.26       55.80     13.32 o
   3 -12  10        9.06       32.89     13.32 o
   4 -12  10        4.34       -1.39     11.36 o
  -4 -11  10       40.13       48.51     10.52 o
  -3 -11  10        0.36       11.65      7.39 o
  -2 -11  10       72.33       72.19     15.15 o
  -1 -11  10      460.62      495.37     29.56 o
   0 -11  10       43.98       46.95     13.44 o
   1 -11  10        0.28        5.82     10.73 o
   2 -11  10      119.35       99.13     15.15 o
   3 -11  10        7.96        5.67     13.09 o
   4 -11  10        3.34       -1.89     10.38 o
   5 -11  10       14.04        0.68     11.70 o
   6 -11  10      202.68      168.03     20.15 o
  -5 -10  10        0.82       -0.36      7.46 o
  -4 -10  10        0.47       -1.78      5.97 o
  -3 -10  10        1.63        5.35      8.53 o
  -2 -10  10        0.37        4.15      5.81 o
  -1 -10  10      682.72      736.39     24.11 o
   0 -10  10      144.13      182.43     17.96 o
   1 -10  10       31.90       29.45     10.73 o
   2 -10  10       32.88       31.00     10.51 o
   3 -10  10       14.44       -1.96      8.56 o
   4 -10  10      174.05      167.90     33.27 o
   5 -10  10      264.26      271.23     22.13 o
   6 -10  10        1.16       -5.44     10.89 o
   7 -10  10       26.61       38.17     18.54 o
   8 -10  10        1.81        7.63     17.45 o
  -7  -9  10        3.58        8.38      9.13 o
  -6  -9  10       64.61       84.30     12.59 o
  -5  -9  10       45.98       45.05      8.41 o
  -4  -9  10        6.39       15.87      6.22 o
  -3  -9  10       50.00       65.78      7.55 o
  -2  -9  10      140.88      178.72      9.86 o
  -1  -9  10       96.13       77.58      6.57 o
   0  -9  10       21.74        9.82      8.78 o
   1  -9  10      143.56      153.78     17.45 o
   2  -9  10      147.23      135.15     14.42 o
   3  -9  10        0.63       -3.99      7.97 o
   4  -9  10     1000.13     1003.60     64.90 o
   5  -9  10      191.41      183.74     18.50 o
   6  -9  10      161.56      131.82     16.95 o
   7  -9  10        0.71        4.06      9.43 o
   8  -9  10       17.97       13.96     10.89 o
   9  -9  10        0.12       15.87     11.07 o
  -8  -8  10       40.95       65.27     13.48 o
  -7  -8  10        5.86       -5.20     10.39 o
  -6  -8  10        1.02       -2.97      5.94 o
  -5  -8  10      153.69      217.99     11.45 o
  -4  -8  10      179.64      204.14     14.48 o
  -3  -8  10        6.55       -0.32      4.40 o
  -2  -8  10     1022.46     1022.31     26.15 o
  -1  -8  10      490.84      457.01     14.00 o
   0  -8  10       14.32       13.56      5.35 o
   1  -8  10       10.22       13.85      3.59 o
   2  -8  10      497.99      447.53     23.28 o
   3  -8  10      426.60      455.42     23.95 o
   4  -8  10        0.00        7.77      8.56 o
   5  -8  10       11.79        9.69      5.93 o
   6  -8  10       99.32      107.74     15.11 o
   7  -8  10      427.31      429.27     21.73 o
   8  -8  10       47.48       63.50      9.77 o
   9  -8  10        1.92        8.71     16.19 o
  -9  -7  10       35.36       33.56     10.04 o
  -8  -7  10        4.95       -2.82      6.91 o
  -7  -7  10        9.78        5.17      8.26 o
  -6  -7  10       18.22       35.35      6.58 o
  -5  -7  10       12.18        6.33      4.83 o
  -4  -7  10      442.45      421.90     14.10 o
  -3  -7  10       50.88       49.56      6.25 o
  -2  -7  10      457.05      400.57     13.61 o
  -1  -7  10      183.97      209.54      9.57 o
   0  -7  10      203.10      191.21      9.22 o
   1  -7  10       60.62       51.20      4.90 o
   2  -7  10      101.71      149.97      9.38 o
   3  -7  10     2134.23     2021.91     52.52 o
   4  -7  10       30.00       13.28      7.76 o
   5  -7  10     1239.64     1280.69     37.30 o
   6  -7  10      230.43      207.21     13.73 o
   7  -7  10        0.29       11.53      8.07 o
   8  -7  10      577.03      631.23     28.34 o
   9  -7  10        0.30        8.99      8.38 o
  10  -7  10        0.00       -5.58     11.16 o
  -9  -6  10       78.66       85.44     11.18 o
  -8  -6  10       10.03       14.25      7.49 o
  -7  -6  10      105.32      102.28      9.14 o
  -6  -6  10      240.09      380.60     16.36 o
  -5  -6  10       21.54       37.08      5.41 o
  -4  -6  10      944.36      933.71     18.98 o
  -3  -6  10       66.07       90.01      5.40 o
  -2  -6  10        7.02       15.98      4.33 o
  -1  -6  10      384.64      350.18     11.62 o
   0  -6  10       47.21       48.88      6.51 o
   1  -6  10      641.07      620.34     16.35 o
   2  -6  10        0.15        1.96      3.22 o
   3  -6  10       38.89       62.48      6.16 o
   4  -6  10      175.17      166.38     22.74 o
   5  -6  10     1000.10     1098.79     39.99 o
   6  -6  10      559.87      558.25     21.63 o
   7  -6  10      260.01      286.78     18.79 o
   8  -6  10        0.22        8.58     15.81 o
   9  -6  10       22.03       19.23      9.56 o
  10  -6  10       14.37        7.63     10.80 o
 -10  -5  10        3.21       13.69      9.05 o
  -9  -5  10        0.90       -3.38      6.77 o
  -8  -5  10      218.41      224.91     14.03 o
  -7  -5  10      187.20      219.94     11.54 o
  -6  -5  10       19.71       40.16      6.28 o
  -5  -5  10       28.86       38.79      5.93 o
  -4  -5  10      622.78      641.82     12.79 o
  -3  -5  10       98.37       93.52      4.68 o
  -2  -5  10     7123.25     6802.79    103.77 o
  -1  -5  10      119.59      154.74      5.40 o
   0  -5  10      300.30      258.79      7.33 o
   1  -5  10      350.40      324.05     11.32 o
   2  -5  10      524.79      501.90     13.20 o
   3  -5  10      344.36      445.30     16.34 o
   4  -5  10        6.28        2.80      5.47 o
   5  -5  10       69.64      104.87      9.94 o
   6  -5  10      214.35      260.93     18.19 o
   7  -5  10     3118.28     3228.01     97.03 o
   8  -5  10        7.66        5.03      8.84 o
   9  -5  10      609.12      561.33     24.67 o
  10  -5  10        1.09        6.43     10.77 o
  11  -5  10        4.69        8.83     11.79 o
 -10  -4  10        1.48        7.22      9.42 o
  -9  -4  10        0.03        9.25      6.72 o
  -8  -4  10       91.69       98.03      9.72 o
  -7  -4  10       11.87       22.45      6.58 o
  -6  -4  10       38.14       18.33      4.94 o
  -5  -4  10       45.06       39.30      4.63 o
  -4  -4  10     3029.67     2718.28     37.24 o
  -3  -4  10      852.03      872.56     14.12 o
  -2  -4  10    10562.21     9703.43    135.50 o
  -1  -4  10      965.64      832.90     16.04 o
   0  -4  10      120.11      131.41      5.68 o
   1  -4  10     1311.93     1413.00     45.32 o
   2  -4  10      129.64      557.33     33.81 o
   3  -4  10      963.37      959.09     19.48 o
   4  -4  10     3765.00     3651.44     70.43 o
   5  -4  10      162.67      155.90      9.75 o
   6  -4  10       55.86       63.55      8.49 o
   7  -4  10     1621.74     1481.59     42.32 o
   8  -4  10       71.29       60.86     12.84 o
   9  -4  10      970.81      978.73     34.73 o
  10  -4  10       42.78       36.58     11.38 o
  11  -4  10       45.96       47.99     20.72 o
 -11  -3  10       26.32       49.55     11.93 o
 -10  -3  10       61.48       47.84      8.44 o
  -9  -3  10        4.30       -2.92      5.83 o
  -8  -3  10      328.83      295.64     12.02 o
  -7  -3  10      918.92      867.61     23.69 o
  -6  -3  10       81.71      114.29      6.48 o
  -5  -3  10      444.59      445.81     10.03 o
  -4  -3  10     1037.74     1050.05     18.17 o
  -3  -3  10     3215.24     3033.10     41.78 o
  -2  -3  10     6526.51     5893.43     93.58 o
  -1  -3  10     4210.61     4019.92    109.80 o
   0  -3  10      711.50      752.40     16.04 o
   1  -3  10      256.27      313.14     15.91 o
   2  -3  10     1742.66     2024.49     38.38 o
   3  -3  10        8.67       12.83      3.65 o
   4  -3  10     3164.56     3687.32     67.81 o
   5  -3  10      280.90      394.38     15.68 o
   6  -3  10      187.74      237.35     13.82 o
   7  -3  10       68.02       76.32     11.56 o
   8  -3  10      153.59      122.43     12.76 o
   9  -3  10        2.89        9.54     10.23 o
  10  -3  10        8.57       13.21     13.85 o
  11  -3  10       14.73       19.51     15.81 o
 -11  -2  10       21.64       10.18      8.52 o
 -10  -2  10       60.75       40.16      9.21 o
  -9  -2  10      274.77      260.10     11.87 o
  -8  -2  10       49.96       67.49      7.26 o
  -7  -2  10        0.63        6.35      4.66 o
  -6  -2  10       50.59       51.89      4.51 o
  -5  -2  10       60.53       76.21      4.30 o
  -4  -2  10      866.53      705.86     13.28 o
  -3  -2  10     1116.20     1081.98     17.88 o
  -2  -2  10        4.08        3.26      1.88 o
  -1  -2  10     2570.10     2288.13     37.91 o
   0  -2  10     7591.13     7919.24    137.31 o
   1  -2  10     5968.20     7205.48    125.68 o
   2  -2  10        6.10       41.29      3.71 o
   3  -2  10    11395.38    13004.89    203.76 o
   4  -2  10     2296.13     2463.70     42.57 o
   5  -2  10      579.90      625.26     15.06 o
   6  -2  10     1581.23     1410.14     31.11 o
   7  -2  10      431.49      392.80     14.52 o
   8  -2  10        7.16       45.26     10.27 o
   9  -2  10        4.70        0.29      9.06 o
  10  -2  10      124.87      105.17     15.21 o
  11  -2  10       46.57       55.55     16.14 o
 -11  -1  10       32.77       22.38     10.14 o
 -10  -1  10       93.34       72.37     10.02 o
  -9  -1  10      796.45      800.33     21.51 o
  -8  -1  10       12.27       29.24      6.33 o
  -7  -1  10       32.61       45.63      5.15 o
  -6  -1  10       29.43       30.41      4.06 o
  -5  -1  10     2374.64     2092.84     32.67 o
  -4  -1  10     2509.91     2387.90     38.46 o
  -3  -1  10      164.19      197.41     16.36 o
  -2  -1  10     1491.97     1492.84     25.71 o
  -1  -1  10    10141.46    10549.86    163.24 o
   0  -1  10    13161.94    13873.33    236.15 o
   1  -1  10      109.98      155.32      9.31 o
   2  -1  10       51.77      164.09     12.50 o
   3  -1  10      140.85      129.03      5.22 o
   4  -1  10       25.93       30.86      3.86 o
   5  -1  10      507.27      455.19     23.49 o
   6  -1  10      998.77     1054.67     49.10 o
   7  -1  10     1017.64      932.82     21.78 o
   8  -1  10      812.99      661.56     22.69 o
   9  -1  10      155.72      164.34     13.61 o
  10  -1  10        1.00       -3.82      9.99 o
  11  -1  10       43.48       35.84     13.10 o
 -12   0  10       13.13       12.69     10.67 o
 -11   0  10        9.62        6.14      9.01 o
 -10   0  10       78.29       65.41     10.77 o
  -9   0  10        7.24       52.22      9.37 o
  -8   0  10      273.08      297.80     10.83 o
  -7   0  10      466.46      528.31     12.94 o
  -6   0  10      532.86      536.70     19.80 o
  -5   0  10      114.09       67.56      4.91 o
  -4   0  10     2353.29     2169.77     34.91 o
  -3   0  10      929.00      952.92     18.65 o
  -2   0  10      304.83      948.89     47.99 o
  -1   0  10      318.06      449.33     10.22 o
   0   0  10    17456.21    19398.26    348.61 o
   1   0  10     4004.74     4280.87     68.73 o
   2   0  10     1628.67     1839.53     42.05 o
   3   0  10     1717.92     1437.07     24.13 o
   4   0  10      548.74      569.05     12.61 o
   5   0  10      425.46      419.49     11.04 o
   6   0  10      292.84      290.38     10.89 o
   7   0  10      266.48      275.63     12.73 o
   8   0  10     1454.31     1314.16     29.17 o
   9   0  10       50.96       70.02     11.58 o
  10   0  10       44.03       19.98     13.28 o
  11   0  10        4.09       18.84     12.61 o
 -12   1  10       12.49       13.23     10.89 o
 -11   1  10       30.69        4.89      8.44 o
 -10   1  10        0.89        7.06      8.18 o
  -9   1  10       95.20      151.61     17.89 o
  -8   1  10      189.91      197.42     10.32 o
  -7   1  10      544.97      534.20     13.65 o
  -6   1  10      455.98      498.06     23.98 o
  -5   1  10      684.50      636.94     32.03 o
  -4   1  10      136.59      178.18      7.32 o
  -3   1  10     3125.87     3652.62     69.20 o
  -2   1  10     1690.49     2338.58     44.91 o
  -1   1  10      155.02      201.28      5.59 o
   0   1  10      238.86      247.84      6.40 o
   1   1  10        0.42        0.36      2.26 o
   2   1  10      297.56      385.23     25.14 o
   3   1  10      676.33      629.56     12.73 o
   4   1  10       23.75       36.78      5.04 o
   5   1  10       89.31       77.76      6.26 o
   6   1  10     1004.08      861.23     19.86 o
   7   1  10       77.05       67.37      7.84 o
   8   1  10       98.88      107.42      9.33 o
   9   1  10       47.28       48.91      9.51 o
  10   1  10       13.14        4.42     10.36 o
  11   1  10        3.43       -6.54     13.09 o
 -12   2  10       53.45       64.28     16.14 o
 -11   2  10      136.79      111.84     13.00 o
 -10   2  10      214.34      213.84     16.53 o
  -9   2  10       29.30       39.46      7.14 o
  -8   2  10     1147.29     1062.55     23.91 o
  -7   2  10      174.56      148.67     11.08 o
  -6   2  10       25.76       51.61      6.25 o
  -5   2  10      156.58      172.45      9.98 o
  -4   2  10      165.91      197.42      9.67 o
  -3   2  10       51.09      225.05     12.49 o
  -2   2  10      408.48      490.53     10.82 o
  -1   2  10     1501.02     1666.52     29.36 o
   0   2  10     4830.37     4370.13     66.84 o
   1   2  10    13803.11    13072.53    202.06 o
   2   2  10      635.09      744.23     21.79 o
   3   2  10     1812.76     1750.09     31.11 o
   4   2  10        2.19       16.03      4.15 o
   5   2  10       88.99       85.97      6.35 o
   6   2  10       96.59       85.26      6.99 o
   7   2  10       37.66       47.47      7.95 o
   8   2  10      472.78      486.90     18.07 o
   9   2  10        0.86       -3.51      7.87 o
  10   2  10        6.17        4.81      8.98 o
 -11   3  10        3.80       -4.10      8.19 o
 -10   3  10      154.72      158.89     16.63 o
  -9   3  10        0.02       10.92      6.74 o
  -8   3  10      723.05      716.26     24.62 o
  -7   3  10       16.62       18.69      6.45 o
  -6   3  10       67.22       49.62      7.24 o
  -5   3  10       19.06       23.62      5.45 o
  -4   3  10      677.20      592.51     12.69 o
  -3   3  10        0.00       -0.37      2.06 o
  -2   3  10     7886.22     7106.58    115.83 o
  -1   3  10     1862.19     2061.15     35.63 o
   0   3  10      520.33      441.55     10.49 o
   1   3  10     7440.51     7171.01    112.63 o
   2   3  10     1808.90     1769.78     31.90 o
   3   3  10        5.58       10.52      3.33 o
   4   3  10     2319.61     2032.03     39.92 o
   5   3  10      473.17      457.40     13.97 o
   6   3  10      158.85      174.54      9.90 o
   7   3  10     2368.11     2211.42     51.95 o
   8   3  10      421.28      424.03     18.46 o
   9   3  10       18.69       15.63      8.85 o
  10   3  10       15.40       26.28     10.13 o
 -11   4  10        3.27        1.46      9.40 o
 -10   4  10       99.74       97.32     11.00 o
  -9   4  10      297.41      321.52     13.61 o
  -8   4  10      118.58       88.95      8.94 o
  -7   4  10       85.24       92.75      7.74 o
  -6   4  10     1338.31     1553.86     47.63 o
  -5   4  10        0.09        6.41      3.47 o
  -4   4  10       17.59       11.17      2.88 o
  -3   4  10     1268.68     1255.14     18.28 o
  -2   4  10     2098.62     2310.67     31.72 o
  -1   4  10      376.26      387.17      8.06 o
   0   4  10     4641.52     4698.25     81.47 o
   1   4  10       85.65      100.53      5.30 o
   2   4  10        7.54       10.36      3.82 o
   3   4  10        0.04       21.06      3.80 o
   4   4  10        8.18       13.32      4.22 o
   5   4  10     1639.97     1545.62     31.00 o
   6   4  10       80.11       76.37      7.85 o
   7   4  10      268.08      308.74     15.70 o
   8   4  10        0.01       -3.53      7.06 o
   9   4  10       18.03       20.53     11.65 o
 -11   5  10       17.68       15.74      9.85 o
 -10   5  10        3.24       14.17      6.76 o
  -9   5  10      302.37      296.71     12.61 o
  -8   5  10      170.11      184.14     10.43 o
  -7   5  10       62.20       73.61      7.87 o
  -6   5  10       19.96       53.43      9.60 o
  -5   5  10        2.80        4.63      5.81 o
  -4   5  10      251.47      244.62     11.00 o
  -3   5  10       56.59       52.96      3.81 o
  -2   5  10      164.34      137.79     17.32 o
  -1   5  10       71.19       84.73      6.14 o
   0   5  10     2651.15     2546.51     49.91 o
   1   5  10      526.96      489.89     12.60 o
   2   5  10      266.54      268.42     12.34 o
   3   5  10      494.16      492.47     14.15 o
   4   5  10      414.90      445.19     12.33 o
   5   5  10      137.64      137.11      8.57 o
   6   5  10      158.46      145.33      9.95 o
   7   5  10       17.59        6.46      5.93 o
   8   5  10        0.01        6.24      7.93 o
   9   5  10        1.12       -0.13      8.96 o
 -11   6  10        0.42       -4.16      8.33 o
 -10   6  10        1.54       12.90      6.30 o
  -9   6  10      109.90      131.47      9.69 o
  -8   6  10       77.79       96.95      8.04 o
  -7   6  10       47.91       42.53      6.77 o
  -6   6  10     2548.93     2630.64     70.48 o
  -5   6  10        0.71       10.92      6.42 o
  -4   6  10      264.09      263.41     14.53 o
  -3   6  10      241.84      133.06     23.99 o
  -2   6  10      331.43      377.37     35.99 o
  -1   6  10       24.88       48.04      4.49 o
   0   6  10       70.54      106.44      8.08 o
   1   6  10        6.50       15.76      3.21 o
   2   6  10        1.51        8.40      3.61 o
   3   6  10      700.51      676.35     17.53 o
   4   6  10      367.51      399.75     13.82 o
   5   6  10       21.85       14.56      6.18 o
   6   6  10       76.55       92.09      9.62 o
   7   6  10       70.81       73.02     10.28 o
   8   6  10        4.16       -1.70     10.39 o
 -10   7  10       86.74       95.06     20.36 o
  -9   7  10      202.69      203.73     12.26 o
  -8   7  10        6.77       28.01     15.81 o
  -7   7  10       54.91       59.38     16.05 o
  -6   7  10       85.05       79.12     12.21 o
  -5   7  10      306.84      300.69     17.23 o
  -4   7  10      315.34      317.39     35.99 o
  -3   7  10      107.65       85.07     22.90 o
  -2   7  10      770.40      760.20     56.71 o
  -1   7  10      329.02      288.53     14.81 o
   0   7  10        9.41       33.70      8.00 o
   1   7  10      298.95      362.74      9.76 o
   2   7  10       20.98       31.55      4.69 o
   3   7  10        1.92       16.11      4.87 o
   4   7  10      252.24      270.00     11.18 o
   5   7  10      221.00      200.92     13.77 o
   6   7  10       45.50       49.75      8.43 o
   7   7  10       16.08       28.72      9.33 o
  -9   8  10       18.42       52.35     18.54 o
  -8   8  10       10.77       13.09     13.09 o
  -7   8  10       22.19       20.76     11.45 o
  -6   8  10      972.10      943.75     37.93 o
  -5   8  10      804.55      759.00     30.71 o
  -4   8  10       19.76       12.00     19.63 o
  -3   8  10        2.13       -1.09     18.54 o
  -2   8  10        4.19        8.73     18.54 o
  -1   8  10      261.26      231.46     23.45 o
   0   8  10     1309.76     1142.42     42.74 o
   1   8  10      263.78      276.61     14.55 o
   2   8  10        0.18        3.35      4.59 o
   3   8  10       19.40       26.84      5.22 o
   4   8  10       21.73       24.47     11.30 o
   5   8  10        1.43       -3.00      6.06 o
   6   8  10        6.27       -1.27      9.73 o
  -8   9  10      266.42      261.76     26.18 o
  -7   9  10       22.40       32.17     11.22 o
  -6   9  10        0.10       -5.73     11.45 o
  -5   9  10       42.41       45.81     22.90 o
  -4   9  10      100.63       47.99     23.99 o
  -3   9  10      266.74      178.87     32.72 o
  -2   9  10        0.62       23.99     21.81 o
  -1   9  10      212.52      223.84     17.45 o
   0   9  10      125.02      122.58     13.01 o
   1   9  10       43.68       44.15     26.72 o
   2   9  10        7.89        8.40      6.95 o
   3   9  10      111.21      125.99      9.25 o
   4   9  10        5.55       -1.90      7.33 o
   5   9  10        1.15       -3.57      7.14 o
  -7  10  10       48.28       15.63     16.91 o
  -6  10  10       99.65       84.59     12.86 o
  -5  10  10       76.48       93.80     30.54 o
  -4  10  10      176.50      164.69     34.90 o
  -3  10  10       89.33       87.25     29.45 o
  -2  10  10       20.43        0.00     21.81 o
  -1  10  10       12.16       19.14     14.72 o
   0  10  10        9.26       11.11     16.36 o
   1  10  10      117.24      137.87     15.61 o
   2  10  10        6.81       24.26     12.47 o
   3  10  10      138.21      145.09     13.77 o
   4  10  10       25.21       36.54      9.63 o
  -5  11  10        3.64       39.26     29.45 o
  -4  11  10        7.64      -10.91     21.81 o
  -3  11  10        0.00       -2.18     22.90 o
  -2  11  10        2.87       -6.54     22.90 o
  -1  11  10       33.88       40.11     10.27 o
   0  11  10        3.31       14.60     10.18 o
   1  11  10       20.17       38.63     12.86 o
  -1 -12  11        6.12       12.40     13.56 o
   0 -12  11        4.63       14.37     12.78 o
   1 -12  11        4.97       28.63     14.03 o
   2 -12  11        5.75       17.13     25.09 o
   3 -12  11       21.65       17.77     14.18 o
   4 -12  11        1.77       -4.99     11.89 o
  -4 -11  11        1.06       10.35      9.34 o
  -3 -11  11        0.05        7.38      7.65 o
  -2 -11  11       80.51       78.35     15.15 o
  -1 -11  11        3.08       21.09     16.91 o
   0 -11  11      159.25      175.60     18.94 o
   1 -11  11       27.87       43.84     13.32 o
   2 -11  11        5.00       11.29     11.49 o
   3 -11  11        5.37        1.53     10.38 o
   4 -11  11       70.81       66.69     29.45 o
   5 -11  11        0.02        7.67     11.79 o
   6 -11  11       18.35       27.54     20.72 o
  -5 -10  11       33.65       49.78      9.09 o
  -4 -10  11        0.54        0.74      5.99 o
  -3 -10  11       16.42       23.38      8.34 o
  -2 -10  11      257.60      284.42     12.13 o
  -1 -10  11       49.90      112.00      9.60 o
   0 -10  11       36.60       36.96     12.34 o
   1 -10  11       42.46       47.69     12.34 o
   2 -10  11        0.40        5.92     10.91 o
   3 -10  11       12.68       14.52      9.65 o
   4 -10  11        2.53        1.54      9.40 o
   5 -10  11        0.05       16.06     19.09 o
   6 -10  11        2.18       24.65     12.70 o
   7 -10  11       73.12       49.08     20.72 o
  -7  -9  11       34.72       40.60     10.40 o
  -6  -9  11       33.12       57.59      8.98 o
  -5  -9  11      246.56      281.99     14.53 o
  -4  -9  11        5.42        3.88      5.64 o
  -3  -9  11        2.33        0.15      4.90 o
  -2  -9  11        2.88       -0.09      4.79 o
  -1  -9  11        2.30       -2.20      4.40 o
   0  -9  11      417.23      383.49     15.38 o
   1  -9  11     1808.25     1752.21    101.43 o
   2  -9  11       73.20       86.38     28.36 o
   3  -9  11       43.50       28.97     10.63 o
   4  -9  11       25.31       43.63     12.21 o
   5  -9  11       79.42       99.95     15.33 o
   6  -9  11      190.66      183.50     19.57 o
   7  -9  11      178.57      183.05     13.19 o
   8  -9  11        1.77       13.35      7.46 o
  -8  -8  11        2.26       12.79     11.16 o
  -7  -8  11        3.06       -1.92      7.18 o
  -6  -8  11        0.18       -2.04      6.39 o
  -5  -8  11      451.71      499.48     16.51 o
  -4  -8  11      707.79      741.59     22.18 o
  -3  -8  11      105.09      133.74     15.15 o
  -2  -8  11      676.99      638.99     18.99 o
  -1  -8  11        2.12        6.52      4.21 o
   0  -8  11      492.48      455.52     14.07 o
   1  -8  11       12.88        5.72      4.41 o
   2  -8  11       22.20       32.77      6.95 o
   3  -8  11      181.61      178.13     10.09 o
   4  -8  11      517.05      486.11     17.76 o
   5  -8  11      135.09      140.15     10.76 o
   6  -8  11      919.33      891.78     29.37 o
   7  -8  11      739.12      765.43     31.17 o
   8  -8  11        4.24        5.19      7.99 o
   9  -8  11      486.68      512.23     28.19 o
  -9  -7  11        7.16       16.46      9.13 o
  -8  -7  11       16.67       15.94      8.08 o
  -7  -7  11       11.97       28.19      7.11 o
  -6  -7  11      236.90      212.27     11.02 o
  -5  -7  11       92.47       84.07      6.82 o
  -4  -7  11       93.07      111.36      6.84 o
  -3  -7  11       51.90       46.42      6.61 o
  -2  -7  11     1009.77     1012.94     25.72 o
  -1  -7  11     1369.78     1354.60     32.11 o
   0  -7  11     1567.40     1493.77     33.99 o
   1  -7  11      279.80      268.17     14.48 o
   2  -7  11      155.82      141.16      8.95 o
   3  -7  11      937.00      864.29     26.50 o
   4  -7  11       57.59       71.11     12.90 o
   5  -7  11       52.99      110.69     14.01 o
   6  -7  11      357.77      345.48     23.07 o
   7  -7  11       76.36       69.14     11.79 o
   8  -7  11      196.56      275.34     20.65 o
   9  -7  11      144.70      137.36     13.25 o
  10  -7  11        0.11        3.78     23.45 o
  -9  -6  11       16.92       14.00      8.29 o
  -8  -6  11      174.95      173.67     19.21 o
  -7  -6  11       17.37       14.12      6.44 o
  -6  -6  11      288.17      299.90     12.52 o
  -5  -6  11      180.86      186.40      9.15 o
  -4  -6  11      266.62      308.25      9.65 o
  -3  -6  11        0.36        2.61      3.18 o
  -2  -6  11       91.54      130.22      9.02 o
  -1  -6  11      931.27      930.20     23.39 o
   0  -6  11      139.58      102.64      6.52 o
   1  -6  11       18.76       23.28      4.04 o
   2  -6  11        3.51       11.54      3.67 o
   3  -6  11      106.12       93.80     13.09 o
   4  -6  11       10.38       42.47      7.03 o
   5  -6  11      162.37      214.87     13.40 o
   6  -6  11        5.80        3.06      7.08 o
   7  -6  11      663.36      604.55     27.64 o
   8  -6  11      354.72      375.95     23.29 o
   9  -6  11       76.83       58.60     15.75 o
  10  -6  11        5.82       -5.36     10.71 o
 -10  -5  11        5.77        7.97      8.51 o
  -9  -5  11        6.46        7.30      8.50 o
  -8  -5  11      168.03      136.84     14.01 o
  -7  -5  11        1.59       -1.67      5.43 o
  -6  -5  11      850.28      810.18     21.24 o
  -5  -5  11        1.30        3.31      4.16 o
  -4  -5  11      914.97      867.45     15.92 o
  -3  -5  11       88.88       77.01      4.63 o
  -2  -5  11     1132.13     1119.25     19.09 o
  -1  -5  11        2.10       11.59      2.69 o
   0  -5  11      294.66      336.73     10.49 o
   1  -5  11       17.31       16.64      2.91 o
   2  -5  11      492.63      501.92     11.95 o
   3  -5  11     7395.15     7696.51    130.76 o
   4  -5  11       18.07       48.81     27.44 o
   5  -5  11     2198.28     2385.61     63.22 o
   6  -5  11      933.93     1066.54     35.25 o
   7  -5  11       74.56      113.23     13.82 o
   8  -5  11        0.64       -3.80      7.60 o
   9  -5  11      100.55       77.49     28.90 o
  10  -5  11        6.34       10.12     10.11 o
  11  -5  11       43.15       21.27     13.11 o
 -10  -4  11        8.06        6.37      7.16 o
  -9  -4  11        0.57        5.22      6.65 o
  -8  -4  11      276.20      287.43     13.98 o
  -7  -4  11      504.23      492.56     15.47 o
  -6  -4  11       97.86       95.46      6.90 o
  -5  -4  11        9.52       14.93      3.53 o
  -4  -4  11      266.16      276.14      7.67 o
  -3  -4  11        0.50       13.22      2.99 o
  -2  -4  11     1408.37     1346.98     22.95 o
  -1  -4  11      537.28      501.79     12.23 o
   0  -4  11       16.89        9.47      2.76 o
   1  -4  11      331.15      398.15     13.42 o
   2  -4  11      409.76      505.69     12.71 o
   3  -4  11     4739.94     4803.20     81.94 o
   4  -4  11      401.37      547.66     16.82 o
   5  -4  11     3940.92     4687.14    134.44 o
   6  -4  11        2.67       55.39     17.68 o
   7  -4  11      594.36      638.96     24.10 o
   8  -4  11      307.76      255.74     20.34 o
   9  -4  11      161.94      128.74     13.89 o
  10  -4  11        0.06        7.01     13.22 o
  11  -4  11        3.08       18.54     17.45 o
 -11  -3  11       15.46       26.84     13.01 o
 -10  -3  11        3.10        8.32      7.38 o
  -9  -3  11        5.29       -2.99      5.99 o
  -8  -3  11       44.87       57.86      7.21 o
  -7  -3  11       68.92       89.07      7.29 o
  -6  -3  11     1131.26     1045.67     19.78 o
  -5  -3  11      585.44      592.22     12.23 o
  -4  -3  11      194.61      218.33      6.88 o
  -3  -3  11      493.98      587.94     11.00 o
  -2  -3  11       95.11       76.76      4.55 o
  -1  -3  11     2353.89     2207.21     37.27 o
   0  -3  11     8048.52     7525.47    131.19 o
   1  -3  11    11270.03    11461.68    198.02 o
   2  -3  11    11390.04    13364.04    230.65 o
   3  -3  11      560.53      744.49     15.69 o
   4  -3  11      461.69      570.77     15.09 o
   5  -3  11     2600.80     2340.18     56.32 o
   6  -3  11      289.51      274.72     14.63 o
   7  -3  11      678.31      645.65     24.49 o
   8  -3  11       95.54       87.12     11.86 o
   9  -3  11        4.08        2.57      7.87 o
  10  -3  11        5.32       21.16     11.66 o
  11  -3  11      316.42      343.56     28.50 o
 -11  -2  11        4.23       15.45      8.44 o
 -10  -2  11        2.26        7.03      7.44 o
  -9  -2  11      132.03      113.94      9.86 o
  -8  -2  11      390.12      374.67     12.76 o
  -7  -2  11      135.03      130.27      8.36 o
  -6  -2  11      622.39      646.82     15.00 o
  -5  -2  11       85.46       66.91      4.48 o
  -4  -2  11        5.58       15.11      2.95 o
  -3  -2  11     2388.99     2378.83     35.20 o
  -2  -2  11      248.81      233.17     30.54 o
  -1  -2  11        6.12       23.67      2.88 o
   0  -2  11     1269.79     1495.63     26.10 o
   1  -2  11      355.00      387.30      9.32 o
   2  -2  11      342.76      481.01     11.32 o
   3  -2  11     1640.77     1839.90     30.11 o
   4  -2  11       34.57       52.89      4.72 o
   5  -2  11      978.98      834.77     18.48 o
   6  -2  11       89.46       77.61      7.46 o
   7  -2  11     1237.59     1281.55     67.84 o
   8  -2  11      625.65      607.18     25.47 o
   9  -2  11        0.44        4.39      9.04 o
  10  -2  11       64.20       71.46     14.31 o
  11  -2  11       28.40       26.49     14.41 o
 -11  -1  11        2.89        7.50     11.77 o
 -10  -1  11       86.00       53.91      9.54 o
  -9  -1  11      202.47      303.08     14.53 o
  -8  -1  11      907.15      874.53     21.87 o
  -7  -1  11      124.26      133.30      6.93 o
  -6  -1  11      242.78      265.84      8.47 o
  -5  -1  11      114.17      113.33      5.98 o
  -4  -1  11     2344.30     2391.93     44.15 o
  -3  -1  11      576.99      787.13     32.60 o
  -2  -1  11    16610.46    15030.46    231.70 o
  -1  -1  11      847.67     1039.48     33.57 o
   0  -1  11     4265.71     4625.23     73.45 o
   1  -1  11     4372.69     5233.62     79.80 o
   2  -1  11     5037.14     6358.98     93.55 o
   3  -1  11      697.28      643.21     12.38 o
   4  -1  11       78.32      107.36      6.01 o
   5  -1  11      519.92      473.84     12.90 o
   6  -1  11      320.71      375.40     16.50 o
   7  -1  11      798.44      708.32     22.59 o
   8  -1  11        2.01        3.82      7.56 o
   9  -1  11     1499.59     1433.76     39.33 o
  10  -1  11        2.41       -1.34     12.54 o
  11  -1  11        5.42       12.49     12.33 o
 -11   0  11        0.23        4.03      8.87 o
 -10   0  11      262.85      213.19     15.27 o
  -9   0  11     1051.98     1020.24     30.57 o
  -8   0  11      405.06      425.65     13.13 o
  -7   0  11     1394.80     1326.96     25.75 o
  -6   0  11      732.53      617.13     14.28 o
  -5   0  11      463.36      406.07     10.50 o
  -4   0  11        0.15        3.99      3.76 o
  -3   0  11     7793.09     8425.58    151.29 o
  -2   0  11     2938.81     2483.30     41.17 o
  -1   0  11      666.49      484.89     11.07 o
   0   0  11      119.75      467.90     27.27 o
   1   0  11      136.52      107.50      3.95 o
   2   0  11      348.59      413.76     12.78 o
   3   0  11     2458.19     2441.86     38.68 o
   4   0  11      190.33      193.97      8.66 o
   5   0  11      282.75      312.55     21.46 o
   6   0  11      461.90      462.64     16.23 o
   7   0  11      226.56      245.24     12.21 o
   8   0  11       52.96       96.06     10.37 o
   9   0  11      118.89      111.56     11.09 o
  10   0  11        2.18        0.07      8.90 o
  11   0  11       25.29       26.73     17.61 o
 -12   1  11        4.67        5.06     10.37 o
 -11   1  11        0.11       -4.02      8.04 o
 -10   1  11        1.57       -1.95      7.57 o
  -9   1  11       57.77       70.40      8.32 o
  -8   1  11       95.31       69.63      7.30 o
  -7   1  11       22.93       35.73      5.54 o
  -6   1  11     1808.03     1763.95     34.09 o
  -5   1  11        0.02        2.01      3.01 o
  -3   1  11     3053.23     3347.91     81.65 o
  -2   1  11     2241.06     1945.72     38.59 o
  -1   1  11      122.81      136.19      5.13 o
   0   1  11     5913.45     6601.58    105.21 o
   1   1  11     7533.31     8524.51    141.02 o
   2   1  11        2.88        4.64      2.50 o
   3   1  11       81.67       88.15      4.97 o
   4   1  11      160.63      166.76     20.80 o
   5   1  11      316.58      342.26     11.19 o
   6   1  11      685.51      602.97     18.59 o
   7   1  11       37.98       26.62      6.70 o
   8   1  11      130.41      151.20     10.60 o
   9   1  11       99.20      100.04     11.91 o
  10   1  11       29.18       40.98     10.99 o
 -12   2  11       19.58       10.41     12.71 o
 -11   2  11        0.99        3.78      8.68 o
 -10   2  11      108.16      114.45     12.51 o
  -9   2  11      869.07      816.02     23.27 o
  -8   2  11      229.48      235.31     12.24 o
  -7   2  11      436.96      438.32     16.57 o
  -6   2  11        5.34       -2.36      4.71 o
  -5   2  11       40.15       17.78      4.24 o
  -4   2  11      211.55      234.16      8.72 o
  -3   2  11     3890.08     4562.31     84.88 o
  -2   2  11      816.10     1049.40     21.32 o
  -1   2  11     1411.31     1523.63     26.28 o
   0   2  11     3545.73     4026.84     65.11 o
   1   2  11      729.08      665.83     14.15 o
   2   2  11    11622.73    11166.69    175.01 o
   3   2  11     1565.63     1558.41     26.27 o
   4   2  11      764.03      754.87     23.25 o
   5   2  11      472.93      535.25     14.26 o
   6   2  11       97.41       85.51      7.24 o
   7   2  11      817.58      757.12     23.88 o
   8   2  11       56.26       76.19      9.74 o
   9   2  11       27.25       23.72      9.17 o
  10   2  11        0.23       -4.35      8.70 o
 -11   3  11        2.50       -2.57      8.26 o
 -10   3  11        0.80       11.68      9.13 o
  -9   3  11        0.01       -3.90      7.80 o
  -8   3  11      131.41      133.59     14.01 o
  -7   3  11       74.40       69.58      8.29 o
  -6   3  11     1115.11     1077.34     26.60 o
  -5   3  11      802.18      722.91     18.07 o
  -4   3  11      522.45      694.83     14.42 o
  -3   3  11       22.20        0.88      2.61 o
  -2   3  11     3156.55     3100.08     52.28 o
  -1   3  11      546.94      559.05     12.14 o
   0   3  11      238.27      221.86      7.05 o
   1   3  11       32.77       66.64     12.84 o
   2   3  11       10.92        6.90      3.09 o
   3   3  11      191.55      190.56     17.05 o
   4   3  11       63.07       86.33      7.45 o
   5   3  11      119.09      100.89      7.79 o
   6   3  11      339.24      327.41     12.79 o
   7   3  11      394.13      501.47     19.02 o
   8   3  11      194.60      163.26     13.32 o
   9   3  11        3.56        4.44      8.08 o
  10   3  11        1.59        7.51      8.94 o
 -11   4  11       37.28       22.31     15.54 o
 -10   4  11       31.08       31.54      7.91 o
  -9   4  11      115.88      139.40     11.13 o
  -8   4  11      226.34      204.16     11.65 o
  -7   4  11       29.62       27.07      6.18 o
  -6   4  11      376.60      319.60     11.28 o
  -5   4  11       42.89       71.88      5.11 o
  -4   4  11        0.91       -1.25      2.49 o
  -3   4  11      423.41      337.10      6.57 o
  -2   4  11      678.65      758.34     12.42 o
  -1   4  11     8190.29     8217.82    140.23 o
   0   4  11      347.86      411.44     13.62 o
   1   4  11      338.41      368.53     11.87 o
   2   4  11      762.77      578.81     14.80 o
   3   4  11     2596.45     2449.57     43.70 o
   4   4  11       44.43       47.81      5.25 o
   5   4  11       55.81       88.69      7.47 o
   6   4  11      239.31      212.72     12.00 o
   7   4  11      460.87      465.56     16.43 o
   8   4  11       16.79        8.80      7.85 o
   9   4  11       19.13       26.76      9.12 o
 -11   5  11        0.32       -4.46      8.93 o
 -10   5  11        6.63       13.26      6.66 o
  -9   5  11        0.08       -2.95      6.36 o
  -8   5  11      188.29      199.39     20.62 o
  -7   5  11      131.51      138.30      8.60 o
  -6   5  11       58.65       64.19      5.80 o
  -5   5  11     1252.31     1350.87     27.26 o
  -4   5  11      747.18      725.89     28.40 o
  -3   5  11        0.39       17.62      7.24 o
  -2   5  11      156.99      163.31      9.35 o
  -1   5  11      691.85      702.38     17.04 o
   0   5  11        4.71       35.34      6.62 o
   1   5  11      170.08      143.48      6.47 o
   2   5  11       41.19       52.71      5.16 o
   3   5  11     1246.50     1226.69     27.32 o
   4   5  11      761.58      774.05     17.97 o
   5   5  11       80.12      110.89      8.58 o
   6   5  11        5.22        8.38      6.03 o
   7   5  11       24.63       26.96      7.06 o
   8   5  11       93.62      102.47     11.50 o
   9   5  11       11.44        4.15      9.46 o
 -10   6  11       40.76       30.62      7.25 o
  -9   6  11       17.65       29.50      7.24 o
  -8   6  11      794.36      796.69     21.39 o
  -7   6  11        0.25       13.00      4.97 o
  -6   6  11       25.16       49.71      8.13 o
  -5   6  11       29.51       44.06      7.61 o
  -4   6  11       11.40       11.11      6.92 o
  -3   6  11      580.19      510.43     42.54 o
  -2   6  11       38.05       38.81      8.73 o
  -1   6  11      830.08      780.00     23.37 o
   0   6  11      474.05      454.50     16.79 o
   1   6  11      284.88      272.24      8.76 o
   2   6  11       95.09      114.96      6.59 o
   3   6  11        1.73        9.72      4.70 o
   4   6  11     1085.41     1092.27     25.99 o
   5   6  11       47.12       27.78     13.22 o
   6   6  11      200.68      153.58     11.30 o
   7   6  11        0.63        5.03      7.87 o
   8   6  11        4.87        4.36     11.49 o
 -10   7  11        1.75       17.78      7.48 o
  -9   7  11        3.95       15.85      7.46 o
  -8   7  11       51.67       57.20     11.49 o
  -7   7  11      171.04      188.61     12.66 o
  -6   7  11      181.76      190.11     16.00 o
  -5   7  11      171.05      163.61     23.45 o
  -4   7  11       18.98        8.91      7.06 o
  -3   7  11      128.25      154.88     28.36 o
  -2   7  11        1.00       27.27     18.54 o
  -1   7  11        0.38        8.45      5.17 o
   0   7  11      634.08      579.70     19.66 o
   1   7  11      917.20      798.68     17.77 o
   2   7  11      343.78      360.54     11.35 o
   3   7  11       33.08       33.84      5.52 o
   4   7  11        4.67        2.93      5.05 o
   5   7  11       60.51       60.46      8.32 o
   6   7  11       23.10       32.72      7.66 o
   7   7  11       20.16       33.04     11.64 o
  -9   8  11      282.77      310.84     31.63 o
  -8   8  11        0.04       17.45     14.18 o
  -7   8  11       17.86       13.33     19.63 o
  -6   8  11      156.67      132.29     23.45 o
  -5   8  11       38.83       31.84      9.85 o
  -4   8  11       42.69       21.81     19.63 o
  -3   8  11      142.18       89.44     25.09 o
  -2   8  11      479.38      427.54     43.63 o
  -1   8  11       23.33       35.21      8.18 o
   0   8  11      442.69      497.62     24.41 o
   1   8  11       70.11       85.26      9.31 o
   2   8  11      247.00      244.65     10.92 o
   3   8  11       63.41       47.30      5.74 o
   4   8  11       27.68       31.68      6.28 o
   5   8  11        0.33       -3.05      6.09 o
   6   8  11        3.61       -2.97      8.56 o
  -8   9  11        0.29        1.09     13.09 o
  -7   9  11        0.00       -4.39      8.78 o
  -6   9  11       54.91       71.97     11.71 o
  -5   9  11        2.51       -9.27     18.54 o
  -4   9  11        3.38       -5.45     18.54 o
  -3   9  11      364.60      388.28     44.72 o
  -2   9  11      222.18      182.14     32.72 o
  -1   9  11      276.99      204.02     14.89 o
   0   9  11       97.56      141.97     17.45 o
   1   9  11       20.29       27.73     21.81 o
   2   9  11        1.11       -3.46      6.92 o
   3   9  11        2.86       -3.70      7.40 o
   4   9  11        1.42        4.27      5.44 o
   5   9  11        1.96        6.30     11.11 o
  -7  10  11        6.02       10.59     16.36 o
  -6  10  11       15.67       10.91      9.93 o
  -5  10  11       29.82       31.63     26.18 o
  -4  10  11        0.88       33.81     23.99 o
  -3  10  11      228.60      247.58     40.35 o
  -2  10  11        5.47       12.00     22.90 o
  -1  10  11       56.14       41.00      9.14 o
   0  10  11        0.02       -4.44      8.87 o
   1  10  11        0.65        7.63     10.73 o
   2  10  11       63.57       72.62     15.69 o
   3  10  11      128.12      155.06     14.00 o
  -5  11  11       14.08       29.45     26.18 o
  -4  11  11        2.45      -10.91     21.81 o
  -3  11  11       85.00      111.25     33.81 o
  -2  11  11       36.17       15.27     25.09 o
  -1  11  11       14.10       15.27     10.13 o
   0  11  11       42.18       25.29     11.80 o
   1  11  11       40.07       59.28     15.28 o
  -1 -12  12       32.65       39.66     15.15 o
   0 -12  12       45.11       53.08     15.61 o
   1 -12  12       89.07      166.76     19.19 o
   2 -12  12        1.54        6.74     12.06 o
   3 -12  12        0.05       -1.45     11.89 o
  -4 -11  12       47.37       67.77      9.49 o
  -3 -11  12        0.62        0.44     13.01 o
  -2 -11  12        2.81       23.05      6.95 o
  -1 -11  12      163.84      169.38     19.78 o
   0 -11  12       34.72       51.36     16.36 o
   1 -11  12       60.68       50.23     25.09 o
   2 -11  12      197.62      194.91     19.64 o
   3 -11  12      217.53      207.21     19.64 o
   4 -11  12       74.26       78.64     15.85 o
   5 -11  12      173.93      225.18     46.35 o
   6 -11  12        2.50        3.58     13.09 o
  -5 -10  12        9.61       22.93      8.35 o
  -4 -10  12        1.61        4.38      6.55 o
  -3 -10  12       23.98       34.76      6.84 o
  -2 -10  12        1.28        8.64      5.30 o
  -1 -10  12      109.29      114.20     10.30 o
   0 -10  12       24.96       78.43     14.17 o
   1 -10  12        9.12       13.51     14.18 o
   2 -10  12        1.21       -1.09      8.78 o
   3 -10  12        0.48        1.99     10.07 o
   4 -10  12        0.05        7.52     10.24 o
   5 -10  12      299.28      290.09     23.20 o
   6 -10  12       97.59       65.26     15.93 o
   7 -10  12       71.29       73.08     22.90 o
  -7  -9  12        0.44       11.95      9.01 o
  -6  -9  12       13.74       32.45      9.56 o
  -5  -9  12        9.59        4.98      6.68 o
  -4  -9  12      105.89      117.59      9.85 o
  -3  -9  12        9.42       -0.77      5.67 o
  -2  -9  12       40.43       48.25      8.19 o
  -1  -9  12        6.72       -2.21      4.42 o
   0  -9  12       23.29       19.98      4.75 o
   1  -9  12      172.54      231.89     12.24 o
   2  -9  12      278.21      300.88     20.62 o
   3  -9  12       97.71       87.69     14.72 o
   4  -9  12      136.69      138.07     16.68 o
   5  -9  12      300.14      316.70     22.78 o
   6  -9  12      313.16      292.44     14.75 o
   7  -9  12       20.25       27.04     24.54 o
   8  -9  12      325.41      356.39     24.36 o
  -8  -8  12        0.66       11.81     21.27 o
  -7  -8  12        1.22       -0.13      7.52 o
  -6  -8  12      121.43      133.58     11.41 o
  -5  -8  12       32.54       35.71      8.82 o
  -4  -8  12        0.16       28.85      6.49 o
  -3  -8  12      137.61      131.92      9.42 o
  -2  -8  12       29.47       44.04      6.30 o
  -1  -8  12       97.42       91.13     10.08 o
   0  -8  12      468.51      393.92     13.27 o
   1  -8  12       60.72       70.20      6.03 o
   2  -8  12      220.04      212.84      9.20 o
   3  -8  12      371.64      380.57     23.38 o
   4  -8  12       28.56       10.12      6.12 o
   5  -8  12        0.27       -2.88      5.76 o
   6  -8  12       97.53      119.98     11.09 o
   7  -8  12      721.81      636.31     27.76 o
   8  -8  12        2.43        2.05      9.16 o
   9  -8  12       13.88       16.21     14.18 o
  -9  -7  12        0.03       -4.39      8.77 o
  -8  -7  12        0.87       -4.00      8.01 o
  -7  -7  12       31.81       33.16      8.33 o
  -6  -7  12      148.25      137.15      9.53 o
  -5  -7  12        0.80        2.32      4.61 o
  -4  -7  12       68.69       48.21      5.90 o
  -3  -7  12      221.33      222.33     11.06 o
  -2  -7  12      673.32      643.79     20.47 o
  -1  -7  12      192.04      193.68      9.70 o
   0  -7  12      779.93      695.84     18.99 o
   1  -7  12      218.78      190.18      9.19 o
   2  -7  12     1532.47     1393.25     32.31 o
   3  -7  12     1486.56     1353.11     38.24 o
   4  -7  12     1028.39      975.70     30.35 o
   5  -7  12     3998.38     3984.09     99.50 o
   6  -7  12      217.00      341.69     40.03 o
   7  -7  12        4.58       12.48      9.43 o
   8  -7  12       13.17       15.89     10.47 o
   9  -7  12       24.60       37.91     10.20 o
  10  -7  12        0.00       24.16     12.29 o
  -9  -6  12       11.11       13.72      8.24 o
  -8  -6  12       10.53       40.68      8.78 o
  -7  -6  12        0.03        8.05      6.13 o
  -6  -6  12      556.37      511.75     16.36 o
  -5  -6  12      118.80      143.22      8.16 o
  -4  -6  12       67.11       58.27      5.23 o
  -3  -6  12       98.11       93.87      5.77 o
  -2  -6  12       16.51       15.79      3.43 o
  -1  -6  12     1291.30     1276.49     30.49 o
   0  -6  12      120.11      135.72      7.71 o
   1  -6  12      133.75      166.57      8.52 o
   2  -6  12     1421.41     1384.58     47.07 o
   3  -6  12     3935.92     4068.46     84.26 o
   4  -6  12      227.05      245.93     13.70 o
   5  -6  12     1322.99     1350.61     39.95 o
   6  -6  12       45.73       42.56      8.96 o
   7  -6  12      520.78      482.19     26.72 o
   8  -6  12      124.66      117.58     14.91 o
   9  -6  12      259.78      207.56     19.87 o
  10  -6  12        0.58       11.45     12.27 o
 -10  -5  12       28.92       28.34     11.81 o
  -9  -5  12        1.67       -3.60      7.21 o
  -8  -5  12        2.59       -3.36      6.72 o
  -7  -5  12      257.22      211.85     13.03 o
  -6  -5  12       12.00       11.58      5.31 o
  -5  -5  12      165.60      156.80      8.34 o
  -4  -5  12     1667.88     1638.70     26.14 o
  -3  -5  12      321.50      319.44      9.68 o
  -2  -5  12     1557.33     1613.00     26.06 o
  -1  -5  12       17.86        0.24      3.87 o
   0  -5  12      425.17      420.98     16.54 o
   1  -5  12      213.89      155.25      6.44 o
   2  -5  12     2130.70     1852.89     33.95 o
   3  -5  12      428.39      503.02     14.01 o
   4  -5  12     5691.96     5580.36    135.39 o
   5  -5  12       53.90       89.52     10.05 o
   6  -5  12      481.52      534.36     22.18 o
   7  -5  12      381.50      335.53     20.95 o
   8  -5  12       11.44       25.81     10.22 o
   9  -5  12      214.01      220.73     20.34 o
  10  -5  12       46.91       29.22     12.84 o
 -10  -4  12       28.96       38.33      8.40 o
  -9  -4  12       41.32       41.20      8.14 o
  -8  -4  12      197.39      219.24     13.64 o
  -7  -4  12      903.02      932.53     22.50 o
  -6  -4  12      236.98      221.51      9.34 o
  -5  -4  12       60.96       79.22      5.23 o
  -4  -4  12      212.56      229.93      6.83 o
  -3  -4  12     3066.45     2708.48     39.93 o
  -2  -4  12      416.93      438.48     16.54 o
  -1  -4  12      383.03      257.54      7.70 o
   0  -4  12      112.18      103.48      5.29 o
   1  -4  12      251.72      253.78     10.83 o
   2  -4  12     2428.64     2621.15     48.85 o
   3  -4  12      688.27      752.17     17.79 o
   4  -4  12     1659.61     1714.72     34.98 o
   5  -4  12       10.38       46.20      6.81 o
   6  -4  12      229.49      219.54     19.10 o
   7  -4  12        9.36       22.02      8.11 o
   8  -4  12      293.19      282.10     21.43 o
   9  -4  12        9.19       27.61     11.16 o
  10  -4  12      141.80      151.15     16.66 o
  11  -4  12       43.18       79.62     23.99 o
 -11  -3  12        7.15       25.81     10.70 o
 -10  -3  12       20.70       17.20      8.29 o
  -9  -3  12        7.17       -3.19      6.37 o
  -8  -3  12      180.19      236.43     10.98 o
  -7  -3  12      473.71      449.38     13.44 o
  -6  -3  12     1983.67     1788.98     29.93 o
  -5  -3  12      506.47      489.46     11.35 o
  -4  -3  12       75.47       97.09      4.77 o
  -3  -3  12      871.98      820.53     15.68 o
  -2  -3  12     3669.71     3540.36     53.62 o
  -1  -3  12      421.82      413.19      9.82 o
   0  -3  12      109.92      132.14      5.38 o
   1  -3  12       62.04      110.87      7.38 o
   2  -3  12     1669.27     1879.92     33.14 o
   3  -3  12       97.79      123.34      6.14 o
   4  -3  12      368.75      409.40     10.50 o
   5  -3  12      938.35      843.64     22.30 o
   6  -3  12      589.02      547.99     21.18 o
   7  -3  12       65.00      103.81     11.74 o
   8  -3  12     1143.19     1009.45     69.02 o
   9  -3  12       17.35        6.76      9.83 o
  10  -3  12        2.81        2.13     10.45 o
  11  -3  12        0.11        6.42     13.04 o
 -11  -2  12       82.53      105.56     12.00 o
 -10  -2  12       91.25       96.67     10.56 o
  -9  -2  12       22.26       12.87      7.11 o
  -8  -2  12      119.00      124.84      8.44 o
  -7  -2  12      535.85      515.18     14.18 o
  -6  -2  12        7.73       27.75      5.00 o
  -5  -2  12      712.61      782.53     14.43 o
  -4  -2  12      145.92      182.90      6.51 o
  -3  -2  12      132.99      128.54      5.63 o
  -2  -2  12      807.21      800.65     14.77 o
  -1  -2  12     8853.58     8367.38    133.53 o
   0  -2  12     2782.49     2767.22     45.91 o
   1  -2  12     8392.87     8985.99    141.40 o
   2  -2  12    25395.31    29165.63    415.54 o
   3  -2  12      279.46      229.26      7.34 o
   4  -2  12       40.73      148.45     11.33 o
   5  -2  12       44.43       94.81      6.30 o
   6  -2  12        6.97       11.42      4.97 o
   7  -2  12       35.42       58.35      7.74 o
   8  -2  12      330.26      286.45     18.59 o
   9  -2  12       66.59       72.13     14.59 o
  10  -2  12      160.55      133.98     16.75 o
  11  -2  12        6.47       28.80     14.25 o
 -11  -1  12       35.66       39.59     13.54 o
 -10  -1  12       83.30       59.77     11.13 o
  -9  -1  12      571.63      564.54     19.33 o
  -8  -1  12       29.62       27.25      6.55 o
  -7  -1  12     1449.09     1352.43     23.13 o
  -6  -1  12      588.76      549.01     12.63 o
  -5  -1  12      468.05      413.08     10.71 o
  -4  -1  12     2220.48     2040.52     33.73 o
  -3  -1  12     4863.64     4632.78     69.17 o
  -2  -1  12     2674.13     2896.60     44.15 o
  -1  -1  12       21.72       14.18      2.73 o
   0  -1  12       56.32       86.66      8.07 o
   1  -1  12       16.73       17.31      4.89 o
   2  -1  12     1109.79     1220.45     21.07 o
   3  -1  12     3578.23     3853.68     56.79 o
   4  -1  12      266.01      242.49      7.27 o
   5  -1  12     3434.71     3115.49     54.07 o
   6  -1  12     2132.35     1694.59     38.13 o
   7  -1  12       42.74       39.49      7.22 o
   8  -1  12        5.93       18.45      8.10 o
   9  -1  12      141.89      169.72     14.17 o
  10  -1  12      109.38       98.16     19.54 o
  11  -1  12       66.76       19.23     14.18 o
 -11   0  12        4.15        2.23      8.87 o
 -10   0  12        5.64        0.31      7.93 o
  -9   0  12       22.96       13.87      8.26 o
  -8   0  12      179.87      190.13      9.60 o
  -7   0  12      494.55      453.55     13.06 o
  -6   0  12     1102.93     1018.91     20.33 o
  -5   0  12     1198.02     1131.63     21.14 o
  -4   0  12      288.53      281.79      8.11 o
  -3   0  12     3118.72     3573.26     58.13 o
  -2   0  12     3269.11     3393.95     55.43 o
  -1   0  12     6289.07     6655.38    101.40 o
   0   0  12      195.80      133.10      4.88 o
   1   0  12     5214.67     6198.04     85.18 o
   2   0  12     1231.46     1553.37     39.94 o
   3   0  12      565.96      481.51     10.52 o
   4   0  12       30.01       46.47      6.51 o
   5   0  12      768.46      766.27     16.52 o
   6   0  12       42.45       60.23      8.15 o
   7   0  12      194.71      194.93     11.23 o
   8   0  12     1668.80     1548.83     35.94 o
   9   0  12       26.75       13.96      8.20 o
  10   0  12        6.08       16.28      9.11 o
  11   0  12        0.29        1.43     11.60 o
 -12   1  12       16.40       -5.30     10.60 o
 -11   1  12        0.23        0.40      8.51 o
 -10   1  12       37.88       39.41      9.21 o
  -9   1  12       17.71       15.89      7.72 o
  -8   1  12       20.60       18.01      6.89 o
  -7   1  12       76.67       75.44      8.48 o
  -6   1  12     1421.58     1398.12     27.91 o
  -5   1  12       37.29       51.97      4.48 o
  -4   1  12     5222.71     5139.50     84.44 o
  -3   1  12     3071.53     2959.37     57.40 o
  -2   1  12     2139.91     1942.62     34.76 o
  -1   1  12      112.64      161.79      5.34 o
   0   1  12      349.96      411.41     13.88 o
   1   1  12       26.68       55.84      5.72 o
   2   1  12     1817.01     1583.25     26.59 o
   3   1  12     3102.83     2845.72     44.85 o
   4   1  12      298.49      274.27      9.30 o
   5   1  12     1578.59     1659.96     31.57 o
   6   1  12        0.26       -2.12      4.80 o
   7   1  12       27.01       43.46      7.25 o
   8   1  12      115.30      120.56     17.95 o
   9   1  12        0.50       -1.08      7.64 o
  10   1  12        0.90       12.19     16.24 o
 -11   2  12       96.19       57.12     12.44 o
 -10   2  12      206.04      234.19     19.21 o
  -9   2  12      655.91      658.59     20.85 o
  -8   2  12      189.50      190.21     10.83 o
  -7   2  12      262.63      275.31     12.74 o
  -6   2  12      130.15      128.52      8.70 o
  -5   2  12       47.19       63.78      6.90 o
  -4   2  12     3237.23     3142.38     61.05 o
  -3   2  12     2387.11     2735.97     52.86 o
  -2   2  12    26387.05    28337.29    508.75 o
  -1   2  12      496.59      480.97     10.42 o
   0   2  12      281.36      322.80      8.13 o
   1   2  12      281.70      334.43      9.19 o
   2   2  12     4580.52     4496.60     70.09 o
   3   2  12       37.86       62.92      4.65 o
   4   2  12     1492.84     1479.34     28.25 o
   5   2  12       69.86       79.83      6.53 o
   6   2  12      161.71      197.83     10.71 o
   7   2  12       74.00       93.32      9.88 o
   8   2  12        0.11       23.61      8.09 o
   9   2  12        9.03       -5.26     11.12 o
  10   2  12        2.27        2.33      8.64 o
 -11   3  12       37.13       25.47      9.71 o
 -10   3  12        1.51       -2.21      6.80 o
  -9   3  12      250.04      247.42     17.63 o
  -8   3  12      112.62       84.06      8.94 o
  -7   3  12      453.53      457.73     15.90 o
  -6   3  12       67.50       72.50      7.03 o
  -5   3  12      104.23       85.15      6.57 o
  -4   3  12      131.82      148.24      8.06 o
  -3   3  12       41.11       33.74      4.64 o
  -2   3  12     1275.34     1426.74     26.19 o
  -1   3  12      282.25      383.27      9.56 o
   0   3  12     1224.90     1384.43     26.89 o
   1   3  12     4585.43     4526.71     72.44 o
   2   3  12      972.34      990.99     22.07 o
   3   3  12      144.68      119.27      6.20 o
   4   3  12      408.61      433.87     13.09 o
   5   3  12       71.90       73.58      7.25 o
   6   3  12       92.93       98.27      8.36 o
   7   3  12     1150.14     1191.88     32.80 o
   8   3  12       74.79       80.28     11.08 o
   9   3  12       23.62       16.37      9.27 o
  10   3  12       96.52       76.60     13.52 o
 -11   4  12       14.20        9.99     10.27 o
 -10   4  12        5.79        4.74      7.11 o
  -9   4  12       15.71       16.58      7.06 o
  -8   4  12       10.90       23.10      6.45 o
  -7   4  12     1045.86      960.38     25.18 o
  -6   4  12      304.12      294.22     11.52 o
  -5   4  12      126.85      271.10     12.94 o
  -4   4  12      270.43      258.00      8.13 o
  -3   4  12        3.85       26.30      3.16 o
  -2   4  12     2798.93     3188.27     49.66 o
  -1   4  12     2161.62     2016.30     37.00 o
   0   4  12       39.11       54.53      4.31 o
   1   4  12     1111.87      919.85     19.56 o
   2   4  12     1933.36     1785.77     32.46 o
   3   4  12      199.76      235.96      8.37 o
   4   4  12      211.40      210.35      9.14 o
   5   4  12      220.11      226.77     10.80 o
   6   4  12      153.79      174.07     10.55 o
   7   4  12      193.26      256.92     13.16 o
   8   4  12        0.04       -3.70      7.40 o
   9   4  12       18.58       16.51      8.70 o
 -11   5  12        8.64       13.26     18.29 o
 -10   5  12        2.08       13.80      6.80 o
  -9   5  12       16.93       14.50      7.35 o
  -8   5  12        0.03       -0.30      5.81 o
  -7   5  12      296.80      278.49     11.35 o
  -6   5  12       14.78       12.33      4.33 o
  -5   5  12       29.65       47.13     10.06 o
  -4   5  12       92.62       85.98      7.87 o
  -3   5  12      183.43      248.14     11.06 o
  -2   5  12       95.95      133.06     22.90 o
  -1   5  12      581.73      596.02     10.74 o
   0   5  12      394.20      289.99      8.59 o
   1   5  12      948.31      872.53     19.36 o
   2   5  12     1884.38     1752.55     35.78 o
   3   5  12       35.60       68.43      7.28 o
   4   5  12     1036.32      948.83     25.11 o
   5   5  12        1.94        9.98      5.13 o
   6   5  12       39.10       29.95      6.73 o
   7   5  12        0.05       -2.80      5.60 o
   8   5  12      104.48      155.11     12.92 o
   9   5  12       34.14       29.71     13.17 o
 -10   6  12       10.61       11.04      9.58 o
  -9   6  12      209.10      216.69     11.66 o
  -8   6  12      619.98      689.19     19.43 o
  -7   6  12      315.67      269.47     12.66 o
  -6   6  12       54.23       37.08      8.20 o
  -5   6  12        1.44       -2.69      5.38 o
  -4   6  12     1413.37     1502.57     52.23 o
  -3   6  12     1678.54     1790.81     60.31 o
  -2   6  12      435.51      423.41     19.19 o
  -1   6  12      569.28      514.38     17.60 o
   0   6  12      434.18      423.46     10.41 o
   1   6  12        8.15        7.34      4.01 o
   2   6  12        6.08       14.41      4.29 o
   3   6  12       30.60       47.90      9.93 o
   4   6  12        2.16        2.36      4.98 o
   5   6  12       32.32       26.70      7.12 o
   6   6  12       67.89       55.73     10.86 o
   7   6  12       35.62       11.37      8.97 o
   8   6  12        1.72        4.96     15.27 o
 -10   7  12      183.73      203.39     14.01 o
  -9   7  12       36.91       42.04      8.33 o
  -8   7  12        0.48       12.52      9.62 o
  -7   7  12       21.22       25.12      7.52 o
  -6   7  12        0.01       14.41      9.53 o
  -5   7  12       70.27       82.79     11.36 o
  -4   7  12      741.27      634.61     60.53 o
  -3   7  12      330.67      262.85     33.81 o
  -2   7  12       17.07       25.86      6.21 o
  -1   7  12      179.13      159.97     38.72 o
   0   7  12       25.54       17.97      5.73 o
   1   7  12        4.43       16.08      4.50 o
   2   7  12      507.10      548.50     14.92 o
   3   7  12        4.24        7.83      5.15 o
   4   7  12        7.51       -0.80      6.41 o
   5   7  12       68.69       87.45      9.92 o
   6   7  12        5.35        8.00      6.61 o
   7   7  12       25.52       15.91      9.13 o
  -9   8  12        3.53       34.90     16.36 o
  -8   8  12        6.03       -4.36     14.18 o
  -7   8  12        0.41        5.06     15.81 o
  -6   8  12        0.97       -3.64      8.78 o
  -5   8  12      319.97      328.42     19.92 o
  -4   8  12      147.61      122.16     28.36 o
  -3   8  12      252.43      260.67     35.99 o
  -2   8  12        1.77       44.72     21.81 o
  -1   8  12      296.74      258.86     16.48 o
   0   8  12      338.55      308.82     20.18 o
   1   8  12      306.70      301.35     18.58 o
   2   8  12       37.34       46.84      6.63 o
   3   8  12       19.81       20.13      5.12 o
   4   8  12       60.92       66.19      7.31 o
   5   8  12       13.89       22.46      6.76 o
   6   8  12       20.94       27.57      9.46 o
  -8   9  12       29.93       10.91     15.27 o
  -7   9  12       42.17       13.44     13.63 o
  -6   9  12        0.33        7.87      9.53 o
  -5   9  12      247.52      196.32     34.90 o
  -4   9  12      348.44      321.75     41.45 o
  -3   9  12        2.17       17.45     21.81 o
  -2   9  12        0.43       -6.54     19.63 o
  -1   9  12       43.08       31.81      9.09 o
   0   9  12       25.43       14.07      9.09 o
   1   9  12       19.57       11.33      9.85 o
   2   9  12        8.09        7.61      7.57 o
   3   9  12        0.34        2.22      5.90 o
   4   9  12        0.30        3.32      7.08 o
   5   9  12        1.92       -1.60      7.53 o
  -7  10  12        4.82       -0.75      9.93 o
  -6  10  12       11.89        0.44      9.82 o
  -5  10  12       32.00       37.08     25.09 o
  -4  10  12       74.73       59.99     27.27 o
  -3  10  12       12.75       32.72     23.99 o
  -2  10  12        0.45       10.63      7.24 o
  -1  10  12       23.14       41.12     13.09 o
   0  10  12       30.27       42.82     12.54 o
   1  10  12      162.97      203.93     19.64 o
   2  10  12        0.01       -7.36     14.72 o
   3  10  12       32.53       32.05     18.09 o
  -4  11  12        0.58      -10.91     21.81 o
  -3  11  12       73.59       83.98     31.63 o
  -2  11  12       13.03        3.71      9.02 o
  -1  11  12        3.53        8.69      9.24 o
   0  11  12       52.60       66.57     13.84 o
  -1 -12  13       46.26       64.51     16.26 o
   0 -12  13       34.01       31.50     15.01 o
   1 -12  13       23.11       39.81     14.30 o
   2 -12  13        5.84       19.92     13.19 o
   3 -12  13        5.92       -1.22     12.06 o
  -4 -11  13        2.62       25.46      8.77 o
  -3 -11  13       13.30       30.61     13.13 o
  -2 -11  13        2.85        0.07      6.89 o
  -1 -11  13        7.78       15.95     12.21 o
   0 -11  13       86.95      103.54     16.13 o
   1 -11  13       15.86       34.17     12.68 o
   2 -11  13        8.15       11.90     12.06 o
   3 -11  13        9.09       13.29     11.36 o
   4 -11  13        3.77        4.23     11.70 o
   5 -11  13       69.24      100.90     22.90 o
   6 -11  13       24.68        8.31     14.13 o
  -5 -10  13       55.91       78.88     10.18 o
  -4 -10  13        0.64        0.21      6.30 o
  -3 -10  13        0.31        5.04      5.67 o
  -2 -10  13       15.79       24.86      6.58 o
  -1 -10  13       41.64       46.49      8.17 o
   0 -10  13       11.19       13.47      6.34 o
   1 -10  13      215.86      223.68     19.64 o
   2 -10  13        9.97       20.72     10.89 o
   3 -10  13       89.57       87.81     14.17 o
   4 -10  13      370.02      321.69     29.45 o
   5 -10  13       53.42       81.19     15.98 o
   6 -10  13       84.34       76.71     16.46 o
   7 -10  13        2.23       -3.27     16.36 o
  -7  -9  13       40.68       31.13     10.42 o
  -6  -9  13        0.01        1.23      7.75 o
  -5  -9  13       87.19      108.97     10.59 o
  -4  -9  13       43.33       53.79      8.04 o
  -3  -9  13       47.60       66.91      7.77 o
  -2  -9  13       79.72       76.36     11.64 o
  -1  -9  13      209.45      201.54     10.12 o
   0  -9  13       36.70       35.50      5.42 o
   1  -9  13      387.12      352.52     15.18 o
   2  -9  13      175.76      141.46      9.49 o
   3  -9  13      151.71      176.27     17.33 o
   4  -9  13      605.49      560.98     29.66 o
   5  -9  13      201.11      196.62     18.07 o
   6  -9  13        9.07        8.76      7.46 o
   7  -9  13      100.23       98.42     12.70 o
   8  -9  13       32.65       48.72     13.09 o
  -8  -8  13       23.23       44.95     12.71 o
  -7  -8  13       26.81       30.29      8.88 o
  -6  -8  13       25.39       27.38      7.43 o
  -5  -8  13       20.97       10.37      6.93 o
  -4  -8  13      238.83      289.00     14.95 o
  -3  -8  13       14.02        8.47      5.58 o
  -2  -8  13        0.96        3.44      4.60 o
  -1  -8  13       38.88       38.21      5.79 o
   0  -8  13      531.34      524.79     16.39 o
   1  -8  13        0.09        3.03      4.44 o
   2  -8  13      421.89      409.35     13.71 o
   3  -8  13      215.35      185.28     11.55 o
   4  -8  13       58.05       53.47      8.25 o
   5  -8  13       12.55        5.84      6.40 o
   6  -8  13      217.13      243.67     28.94 o
   7  -8  13       10.47       21.03      9.43 o
   8  -8  13        0.11       -2.62      9.43 o
   9  -8  13       48.24       31.22     12.05 o
  -9  -7  13       19.44       27.31     10.04 o
  -8  -7  13        2.40        3.90      7.43 o
  -7  -7  13        0.32        2.47      6.14 o
  -6  -7  13      188.77      214.42     11.26 o
  -5  -7  13       18.28       22.05      5.36 o
  -4  -7  13       21.49       18.23      6.58 o
  -3  -7  13       40.84       30.08      5.79 o
  -2  -7  13      300.29      346.77     13.38 o
  -1  -7  13       21.83       19.14      5.18 o
   0  -7  13      296.29      282.64     15.63 o
   1  -7  13       57.87       63.93      6.24 o
   2  -7  13       36.71       55.62     12.00 o
   3  -7  13     1119.22      945.61     24.68 o
   4  -7  13      977.41      973.40     30.59 o
   5  -7  13      106.05      144.62     14.76 o
   6  -7  13      347.33      381.16     18.38 o
   7  -7  13       29.11       35.63     10.22 o
   8  -7  13        0.04       26.68     10.71 o
   9  -7  13        0.40        8.69     10.71 o
  10  -7  13      178.33      154.88     19.10 o
  -9  -6  13        8.10        1.87      7.66 o
  -8  -6  13      152.65      175.74     15.27 o
  -7  -6  13        0.15        0.13      5.89 o
  -6  -6  13       77.12       88.00      8.31 o
  -5  -6  13        3.32        3.84      4.42 o
  -4  -6  13      656.61      634.33     15.77 o
  -3  -6  13      151.76      167.19      7.51 o
  -2  -6  13       64.53       96.90      5.83 o
  -1  -6  13        5.38       37.23      4.72 o
   0  -6  13      303.55      252.33     10.27 o
   1  -6  13       28.56       25.62      4.86 o
   2  -6  13        2.60       24.78      5.22 o
   3  -6  13       57.67       80.02      7.10 o
   4  -6  13      351.69      325.87     15.87 o
   5  -6  13      399.87      407.44     18.71 o
   6  -6  13        1.34       -3.07      6.14 o
   7  -6  13      121.92      134.93     14.72 o
   8  -6  13       58.84       67.95     13.48 o
   9  -6  13       56.10       53.06     13.82 o
  10  -6  13      231.22      248.04     22.66 o
 -10  -5  13       12.48        4.49      8.39 o
  -9  -5  13       25.53       45.94      9.84 o
  -8  -5  13        2.36       -0.28      7.08 o
  -7  -5  13       22.23       50.94      9.29 o
  -6  -5  13       19.13       32.77      6.11 o
  -5  -5  13        1.23        8.89      4.66 o
  -4  -5  13      430.36      396.17     11.26 o
  -3  -5  13      624.60      598.64     12.59 o
  -2  -5  13      530.92      535.86     19.20 o
  -1  -5  13     2834.53     2630.16     39.65 o
   0  -5  13      788.81      772.95     15.80 o
   1  -5  13        0.35       -1.25      2.50 o
   2  -5  13      658.66      721.48     16.99 o
   3  -5  13      831.88     1135.41     28.49 o
   4  -5  13      152.64      161.01      9.88 o
   5  -5  13      407.18      439.62     23.12 o
   6  -5  13      501.94      534.35     22.10 o
   7  -5  13      323.85      331.61     21.43 o
   8  -5  13       31.94       48.86     12.34 o
   9  -5  13       85.10       78.48     20.72 o
  10  -5  13       10.27        1.09     10.89 o
 -10  -4  13        0.17       13.15      7.47 o
  -9  -4  13        0.59       -3.54      7.07 o
  -8  -4  13        2.75       -4.17      8.34 o
  -7  -4  13     1314.25     1184.40     26.67 o
  -6  -4  13        0.47       -1.82      3.97 o
  -5  -4  13      214.79      195.82      7.46 o
  -4  -4  13       11.56       13.00      3.16 o
  -3  -4  13      766.07      774.81     14.41 o
  -2  -4  13     3372.30     3223.70     53.88 o
  -1  -4  13      164.89      145.74      6.19 o
   0  -4  13     2255.31     2012.69     38.40 o
   1  -4  13       43.98       53.61      4.57 o
   2  -4  13      316.24      308.96      9.82 o
   3  -4  13      117.19      253.10      8.63 o
   4  -4  13      104.50      142.94      7.98 o
   5  -4  13      666.17      697.84     28.49 o
   6  -4  13       69.19       96.95     13.40 o
   7  -4  13     1785.98     1743.34     48.62 o
   8  -4  13      282.28      287.92     21.89 o
   9  -4  13      402.82      371.68     45.81 o
  10  -4  13       74.40       73.22     13.14 o
  11  -4  13        5.55       34.90     18.54 o
 -11  -3  13        4.75        8.96      9.64 o
 -10  -3  13       86.45      103.66     11.25 o
  -9  -3  13       81.63       73.25      8.18 o
  -8  -3  13        0.32       15.84      6.02 o
  -7  -3  13      471.66      481.50     13.96 o
  -6  -3  13       47.26       62.30      8.57 o
  -5  -3  13       72.36       76.57      5.18 o
  -4  -3  13      350.69      325.26      8.08 o
  -3  -3  13      684.23      730.64     14.56 o
  -2  -3  13     5374.31     4675.62     69.87 o
  -1  -3  13       16.50       16.55      6.02 o
   0  -3  13      774.97      868.32     29.33 o
   1  -3  13      123.43      290.23     11.87 o
   2  -3  13      133.59      141.46      8.78 o
   3  -3  13     1710.23     1991.06     35.57 o
   4  -3  13     2295.82     2446.33     39.67 o
   5  -3  13      416.98      473.59     20.92 o
   6  -3  13       25.15       24.43      7.12 o
   7  -3  13       71.33       76.88     10.67 o
   8  -3  13       10.89       40.98      9.92 o
   9  -3  13       37.48       33.57     12.27 o
  10  -3  13        0.19       -1.62      9.78 o
  11  -3  13       45.45       44.28     15.27 o
 -11  -2  13        5.09       11.83      8.62 o
 -10  -2  13        1.85        1.76      7.12 o
  -9  -2  13        4.42        5.30      6.43 o
  -8  -2  13       76.57      105.05      8.14 o
  -7  -2  13       34.75       43.90      5.90 o
  -6  -2  13      329.75      320.79     10.39 o
  -5  -2  13      673.44      609.85     12.30 o
  -4  -2  13      905.99     1070.86     18.66 o
  -2  -2  13    17785.85    15630.79    224.06 o
  -1  -2  13     1542.05     1404.17     23.18 o
   0  -2  13      785.80      833.93     15.04 o
   1  -2  13      899.21     1024.71     24.33 o
   2  -2  13      208.50      357.61     16.43 o
   3  -2  13      927.49     1232.26     21.89 o
   4  -2  13     1168.62     1448.00     38.49 o
   5  -2  13       17.48       28.42      4.83 o
   6  -2  13      961.92      816.68     21.68 o
   7  -2  13      849.28      796.60     25.35 o
   8  -2  13      489.93      419.64     24.98 o
   9  -2  13       84.40       82.22     15.80 o
  10  -2  13       66.77       64.35     13.84 o
  11  -2  13        5.40       19.40     14.13 o
 -11  -1  13       25.34       19.37      9.58 o
 -10  -1  13       12.60       12.08      9.29 o
  -9  -1  13       85.07      101.32     10.41 o
  -8  -1  13       51.28       49.93      7.42 o
  -7  -1  13      898.14      802.45     17.20 o
  -6  -1  13       15.98       23.65      3.98 o
  -5  -1  13     1859.31     1716.91     29.82 o
  -4  -1  13      955.74      894.65     17.41 o
  -3  -1  13      104.44      126.78      5.58 o
  -2  -1  13     8865.71     9829.99    142.28 o
  -1  -1  13     9634.19     9826.43    152.99 o
   0  -1  13     8309.01     8191.03    128.04 o
   1  -1  13     3178.39     3627.10     53.03 o
   2  -1  13     5281.72     5505.67     81.95 o
   3  -1  13      160.27      223.34      6.80 o
   4  -1  13      627.55      573.50     12.29 o
   5  -1  13      286.75      370.68     23.09 o
   6  -1  13      467.83      467.88     16.91 o
   7  -1  13      148.22      111.27      9.38 o
   8  -1  13      256.39      274.12     18.89 o
   9  -1  13      131.90      125.96     14.48 o
  10  -1  13       50.38       47.44     18.12 o
  11  -1  13       18.16       19.25     13.88 o
 -11   0  13       11.46        7.26      8.94 o
 -10   0  13       66.07       54.10     13.85 o
  -9   0  13      815.20      748.25     25.72 o
  -8   0  13       14.09       23.73      5.84 o
  -7   0  13       20.32       19.63      5.79 o
  -6   0  13      116.19      112.40      6.61 o
  -5   0  13     8067.00     7415.00    110.90 o
  -4   0  13      290.12      444.54     18.39 o
  -3   0  13      539.11      529.48     11.60 o
  -2   0  13     5281.21     4985.04     80.19 o
  -1   0  13      156.46      250.58      6.94 o
   0   0  13        3.19        1.83      1.94 o
   1   0  13     1310.46     1454.56     22.39 o
   2   0  13     1161.04     1231.77     20.61 o
   3   0  13     2358.26     2285.32     34.39 o
   4   0  13     7439.30     7174.09     99.91 o
   5   0  13      829.65      699.99     15.70 o
   6   0  13     1061.39      980.34     24.28 o
   7   0  13       16.49       10.47      6.37 o
   8   0  13       17.26      101.06     15.98 o
   9   0  13      118.89      137.92     11.93 o
  10   0  13      218.42      215.87     25.82 o
 -11   1  13        0.43       -4.61      9.22 o
 -10   1  13       13.33       10.05      9.29 o
  -9   1  13       30.33       19.75      7.17 o
  -8   1  13       40.68       53.71      8.97 o
  -7   1  13      220.12      233.83     12.88 o
  -6   1  13      946.56      925.59     24.49 o
  -5   1  13      412.41      347.45      9.28 o
  -4   1  13      222.91      284.40      9.91 o
  -3   1  13      278.65      273.65      8.40 o
  -2   1  13      432.30      392.69     11.95 o
  -1   1  13      458.40      448.03     10.19 o
   0   1  13      103.75      167.71      5.79 o
   1   1  13    11884.97    11720.02    177.09 o
   2   1  13      466.20      485.48     17.07 o
   3   1  13      643.08      664.41     19.79 o
   4   1  13     1002.49      917.77     19.57 o
   5   1  13      203.57      242.87     14.23 o
   6   1  13      724.06      692.55     19.52 o
   7   1  13      533.99      514.13     17.27 o
   8   1  13        0.34       12.78      7.37 o
   9   1  13       41.19       55.36      9.73 o
  10   1  13      207.98      190.32     21.97 o
 -11   2  13       31.25       16.47      9.75 o
 -10   2  13        5.56        2.55      7.60 o
  -9   2  13      357.89      306.76     14.46 o
  -8   2  13     1463.24     1406.08     36.17 o
  -7   2  13      317.85      337.04     14.26 o
  -6   2  13      178.08      155.43      9.76 o
  -5   2  13      103.94      102.18      6.42 o
  -4   2  13      724.77      768.49     18.61 o
  -3   2  13     1441.30     1523.12     31.68 o
  -2   2  13      137.73      209.07     13.71 o
  -1   2  13     3814.59     4485.56     72.58 o
   0   2  13     1574.81     1488.58     26.68 o
   1   2  13     7062.28     7348.16    122.51 o
   2   2  13      511.87      461.15     10.90 o
   3   2  13      358.66      316.57      8.84 o
   4   2  13       39.89       30.61      4.95 o
   5   2  13       85.96      132.75     12.96 o
   6   2  13       17.69       22.39      6.00 o
   7   2  13       20.70       43.54      8.08 o
   8   2  13      410.35      418.18     22.35 o
   9   2  13        6.13       -0.19      8.08 o
  10   2  13        0.34       -3.71      8.70 o
 -11   3  13        5.11       12.64      9.81 o
 -10   3  13       66.67       50.30      8.76 o
  -9   3  13      120.55      119.96     11.00 o
  -8   3  13       15.00       11.99      6.51 o
  -7   3  13      161.74      155.61      9.99 o
  -6   3  13      114.13      109.03      8.66 o
  -5   3  13      155.56      118.17      8.82 o
  -4   3  13       93.23      117.74      9.39 o
  -3   3  13      810.37      711.32     14.87 o
  -2   3  13        2.87        7.19      2.84 o
  -1   3  13      127.57      287.40      8.17 o
   0   3  13      889.96      817.17     17.65 o
   1   3  13     1904.00     2129.47     36.22 o
   2   3  13        3.51       15.53      3.20 o
   3   3  13      805.97      734.42     16.97 o
   4   3  13       58.09       55.98      6.08 o
   5   3  13        9.81        9.91      5.14 o
   6   3  13      353.34      358.54     13.65 o
   7   3  13       16.91       39.05      8.39 o
   8   3  13       65.46       50.61     10.09 o
   9   3  13       15.90       30.80      9.17 o
  10   3  13       15.95       28.36     11.93 o
 -11   4  13       81.10       63.46     11.87 o
 -10   4  13       13.38       19.73      8.93 o
  -9   4  13      211.84      200.25     12.62 o
  -8   4  13      132.73      122.91     14.64 o
  -7   4  13      550.20      535.88     16.84 o
  -6   4  13       61.74       50.70      6.19 o
  -5   4  13        7.82       17.66      4.19 o
  -4   4  13       23.62       34.25      4.17 o
  -3   4  13        0.01        9.54      3.83 o
  -2   4  13       10.91       53.40      3.98 o
  -1   4  13       65.51      280.30     30.54 o
   0   4  13      490.84      421.70     10.78 o
   1   4  13       30.06       60.73      5.08 o
   2   4  13      894.63      883.26     17.68 o
   3   4  13       28.77       17.26      3.86 o
   4   4  13      232.21      190.69      9.17 o
   5   4  13      287.86      315.19     12.34 o
   6   4  13      361.71      328.54     13.68 o
   7   4  13        0.42       -2.92      5.84 o
   8   4  13       13.69        2.30      7.64 o
   9   4  13       34.67       45.44     11.96 o
 -11   5  13      181.16      191.37     37.42 o
 -10   5  13        0.06        9.59      6.88 o
  -9   5  13        3.97        1.91      6.85 o
  -8   5  13      489.73      503.33     17.47 o
  -7   5  13       68.35       64.46      6.45 o
  -6   5  13       19.94       14.95      4.65 o
  -5   5  13     1847.55     1888.22     37.18 o
  -4   5  13      702.77      675.68     15.34 o
  -3   5  13       21.14       28.26      5.42 o
  -2   5  13     2033.73     1978.21     53.16 o
  -1   5  13      168.29      197.40      6.52 o
   0   5  13      189.13      169.07      6.65 o
   1   5  13     1424.95     1266.99     26.80 o
   2   5  13       28.69       47.47      5.55 o
   3   5  13      935.71      869.55     21.36 o
   4   5  13        7.23       11.10      4.47 o
   5   5  13      105.94      113.74      8.50 o
   6   5  13       13.89       16.04      6.43 o
   7   5  13       37.31       34.26      7.91 o
   8   5  13      113.76      126.98     12.21 o
 -10   6  13       17.49       26.93      6.86 o
  -9   6  13       10.45       19.91      6.93 o
  -8   6  13       84.68      103.91      9.36 o
  -7   6  13       12.62       11.48      6.40 o
  -6   6  13        0.32       -3.14      6.28 o
  -5   6  13       28.67       35.55      9.41 o
  -4   6  13       80.32      118.51     15.34 o
  -3   6  13      277.77      249.41     15.40 o
  -2   6  13      947.40      849.61     32.85 o
  -1   6  13      376.46      339.91     14.13 o
   0   6  13      506.88      469.67     11.65 o
   1   6  13       27.71       23.42      4.90 o
   2   6  13      591.81      528.82     14.67 o
   3   6  13      638.09      596.00     16.89 o
   4   6  13       79.87       54.04      7.02 o
   5   6  13       27.00       34.11      7.16 o
   6   6  13      134.80      144.79     13.93 o
   7   6  13       26.07       28.85      9.45 o
   8   6  13       14.33        6.13     12.00 o
 -10   7  13       68.48       68.83      9.68 o
  -9   7  13        0.41        3.94     12.54 o
  -8   7  13        0.19       -4.58      9.16 o
  -7   7  13      157.80      150.79     12.41 o
  -6   7  13      208.13      231.78     18.33 o
  -5   7  13        2.07       24.45      8.95 o
  -4   7  13        4.10       16.28     10.91 o
  -3   7  13        4.25       -4.64      9.27 o
  -2   7  13      738.70      647.05     27.07 o
  -1   7  13      282.50      268.67     38.72 o
   0   7  13       17.60        1.08      6.17 o
   1   7  13      241.47      224.19      8.04 o
   2   7  13      571.87      593.57     15.69 o
   3   7  13      297.83      317.09     11.48 o
   4   7  13       57.06       55.02      6.91 o
   5   7  13      128.05      145.16     10.80 o
   6   7  13       22.77       44.01      8.64 o
   7   7  13       13.77       20.78      9.56 o
  -9   8  13       25.70       21.81     15.27 o
  -8   8  13        0.80       -6.54     13.09 o
  -7   8  13      102.07      127.40     15.69 o
  -6   8  13        0.42       -4.77      9.53 o
  -5   8  13      218.05      224.34     25.63 o
  -4   8  13      461.32      377.05     20.05 o
  -3   8  13      955.88      808.19     31.85 o
  -2   8  13      308.36      255.19     37.08 o
  -1   8  13      275.61      267.97     20.72 o
   0   8  13      157.66      148.93     14.42 o
   1   8  13      207.72      198.93     24.27 o
   2   8  13      142.61      137.44     12.12 o
   3   8  13      158.36      168.09      8.95 o
   4   8  13       85.20      120.85     13.44 o
   5   8  13       21.99       49.34      7.79 o
   6   8  13        0.00       -1.09      8.54 o
  -8   9  13       43.08       23.99     15.27 o
  -7   9  13       44.63       49.26     16.91 o
  -6   9  13      212.79      162.16     16.37 o
  -5   9  13        7.70       22.02     10.63 o
  -4   9  13       96.96       94.89     27.27 o
  -3   9  13       26.91       50.17     23.99 o
  -2   9  13        3.14       -3.45      7.12 o
  -1   9  13      157.18      161.06     14.63 o
   0   9  13      310.73      312.26     20.90 o
   1   9  13        5.97       14.21     10.63 o
   2   9  13        1.81       -3.46      6.92 o
   3   9  13        6.77       14.04      6.37 o
   4   9  13        7.65       10.10      7.55 o
   5   9  13       40.70       22.70      8.76 o
  -6  10  13       82.50       54.51     12.78 o
  -5  10  13        0.02       30.54     25.09 o
  -4  10  13        0.70      -10.36     20.72 o
  -3  10  13      255.48      212.68     38.17 o
  -2  10  13       12.80       -4.39      8.78 o
  -1  10  13        9.72       10.71     13.63 o
   0  10  13        5.31        6.93      9.85 o
   1  10  13        0.08       -2.04     13.63 o
   2  10  13        3.31       -4.83     13.09 o
   3  10  13       51.00       78.74     17.11 o
  -4  11  13       17.18       21.81     26.18 o
  -3  11  13       68.26       73.08     30.54 o
  -2  11  13       11.92       17.05     11.45 o
  -1  11  13       48.13       52.19     30.54 o
   0  11  13      111.59       88.36     16.91 o
   0 -12  14      244.99      273.47     28.90 o
   1 -12  14        6.59       27.13     14.17 o
   2 -12  14       94.96      107.39     47.99 o
   3 -12  14        6.65       -5.72     12.29 o
  -3 -11  14        2.77       12.12      8.44 o
  -2 -11  14       11.69       12.91      7.30 o
  -1 -11  14      174.32      189.94     20.47 o
   0 -11  14      123.02      147.74     34.90 o
   1 -11  14       74.12       38.34     13.87 o
   2 -11  14       30.91       33.02     12.88 o
   3 -11  14        0.07       -6.92     16.91 o
   4 -11  14        2.98       -5.75     11.49 o
   5 -11  14        7.43       10.82     13.31 o
  -5 -10  14        8.50        3.34      7.58 o
  -4 -10  14        0.28        3.26      6.48 o
  -3 -10  14        1.70        3.54      6.00 o
  -2 -10  14        1.06        2.47     13.38 o
  -1 -10  14      134.66      170.53      9.92 o
   0 -10  14        2.96        5.47      6.31 o
   1 -10  14        4.68        0.47      9.82 o
   2 -10  14        3.36       -5.62     12.54 o
   3 -10  14        0.40       15.23     10.38 o
   4 -10  14      136.80      158.15     18.33 o
   5 -10  14       93.97       73.15     15.33 o
   6 -10  14        3.59       -0.69     12.57 o
   7 -10  14        1.00       -7.09     14.18 o
  -7  -9  14        0.24        4.15      8.95 o
  -6  -9  14       72.23       89.62     11.50 o
  -5  -9  14        2.34        8.23      7.05 o
  -4  -9  14       44.14       48.31      8.50 o
  -3  -9  14      190.80      218.19     26.13 o
  -2  -9  14        1.14       -2.70      5.39 o
  -1  -9  14        7.32        2.92      6.30 o
   0  -9  14      112.25      145.97     13.70 o
   1  -9  14       30.91       36.10      6.80 o
   2  -9  14      129.49      109.49      9.16 o
   3  -9  14       57.80       78.57      8.61 o
   4  -9  14      135.73      171.23     11.51 o
   5  -9  14       57.51      102.43     19.05 o
   6  -9  14       23.78       26.93      7.67 o
   7  -9  14       47.84       64.19     16.36 o
   8  -9  14       16.82       10.01     10.07 o
  -8  -8  14       14.09       27.72     11.79 o
  -7  -8  14        8.00        0.84      7.52 o
  -6  -8  14       35.91       50.76      9.18 o
  -5  -8  14      117.92      116.31     10.06 o
  -4  -8  14       61.87       53.21      8.82 o
  -3  -8  14      110.23      142.28     14.64 o
  -2  -8  14      107.91      116.10      8.65 o
  -1  -8  14        0.29       11.42      5.36 o
   0  -8  14      466.16      474.93     15.36 o
   1  -8  14        1.83        5.09      5.05 o
   2  -8  14       99.22      123.82      8.18 o
   3  -8  14       12.27        6.88      7.79 o
   4  -8  14        0.99       -1.54     11.72 o
   5  -8  14        0.25       -0.17      8.19 o
   6  -8  14       34.09       41.62     12.64 o
   7  -8  14       79.99       85.30     13.63 o
   8  -8  14       28.54       13.63     28.90 o
   9  -8  14       37.64       40.63     13.31 o
  -8  -7  14        6.28       14.87      8.97 o
  -7  -7  14       60.11       76.03     12.40 o
  -6  -7  14      200.13      299.67     13.09 o
  -5  -7  14      274.66      316.35     12.54 o
  -4  -7  14      331.56      307.78     11.66 o
  -3  -7  14      231.96      258.55     10.11 o
  -2  -7  14      707.44      746.98     21.42 o
  -1  -7  14       62.52       50.93      9.76 o
   0  -7  14     1651.15     1513.58     35.51 o
   1  -7  14     2422.85     2222.95     49.08 o
   2  -7  14      612.69      630.40     18.76 o
   3  -7  14        0.89       12.62      5.44 o
   4  -7  14     1119.97      916.65     29.84 o
   5  -7  14      115.48      118.77     25.68 o
   6  -7  14      334.68      301.44     17.38 o
   7  -7  14        9.75       14.99     10.39 o
   8  -7  14      470.29      438.87     25.31 o
   9  -7  14        7.27       27.27     17.45 o
  -9  -6  14       15.49       16.98      8.87 o
  -8  -6  14       78.56      100.54     15.90 o
  -7  -6  14       74.94       73.31      8.58 o
  -6  -6  14      613.06      585.99     17.77 o
  -5  -6  14      165.76      229.38     10.14 o
  -4  -6  14      400.58      406.24     12.21 o
  -3  -6  14     1238.30     1284.74     25.64 o
  -2  -6  14     2757.46     2734.43     47.87 o
  -1  -6  14      940.42      939.26     28.70 o
   0  -6  14      996.17      853.02     22.54 o
   1  -6  14      852.44      808.59     21.65 o
   2  -6  14      815.65      737.93     20.45 o
   3  -6  14       20.64       37.31      5.73 o
   4  -6  14      133.95       96.38     11.73 o
   5  -6  14      747.55      720.43     26.26 o
   6  -6  14        0.26       -1.58      7.35 o
   7  -6  14       81.50      126.23     14.13 o
   8  -6  14        0.29        2.18     10.03 o
   9  -6  14      112.07      110.82     19.09 o
  10  -6  14        4.94       17.45     12.34 o
 -10  -5  14        6.41       17.85      9.29 o
  -9  -5  14        2.31       -3.54      7.07 o
  -8  -5  14       11.29       12.48      8.83 o
  -7  -5  14      733.28      674.84     22.44 o
  -6  -5  14      375.84      428.34     14.71 o
  -5  -5  14      654.47      593.14     14.83 o
  -4  -5  14      208.76      233.75      9.07 o
  -3  -5  14      103.03       92.31      5.21 o
  -2  -5  14      102.25      135.68      5.86 o
  -1  -5  14       16.09       20.22      3.82 o
   0  -5  14     1027.22      967.65     21.19 o
   1  -5  14      948.68      873.19     19.65 o
   2  -5  14      381.44      407.40     12.93 o
   3  -5  14      308.06      418.06     19.05 o
   4  -5  14     1230.48     1096.81     25.16 o
   5  -5  14       32.97       62.62      9.41 o
   6  -5  14      815.58      917.01     31.53 o
   7  -5  14       84.78       71.54     12.57 o
   8  -5  14      195.59      202.37     18.46 o
   9  -5  14       65.28       58.14     13.88 o
  10  -5  14      187.99      143.62     32.72 o
 -10  -4  14       64.83       93.63     12.01 o
  -9  -4  14        3.08        2.57      6.54 o
  -8  -4  14       19.51        3.02      6.48 o
  -7  -4  14        0.01       11.23      5.78 o
  -6  -4  14       32.01       51.99      5.86 o
  -5  -4  14      987.44      901.35     17.04 o
  -4  -4  14      182.17      156.99      6.46 o
  -3  -4  14      544.83      553.56     11.52 o
  -2  -4  14       44.38       53.32      4.18 o
  -1  -4  14     1226.29     1205.94     22.77 o
   0  -4  14      542.04      538.59     12.42 o
   1  -4  14        0.12        6.02      4.15 o
   2  -4  14      389.73      498.20     12.13 o
   3  -4  14     2331.11     2514.51     43.83 o
   4  -4  14     2284.29     2433.98     47.63 o
   5  -4  14      322.90      342.79     15.90 o
   6  -4  14      596.96      614.61     23.07 o
   7  -4  14      241.36      250.99     21.05 o
   8  -4  14       82.37       94.36     17.61 o
   9  -4  14        4.18       13.40     10.47 o
  10  -4  14      193.48      233.84     23.57 o
 -11  -3  14       56.86       75.31     13.29 o
 -10  -3  14        1.69       10.06      7.46 o
  -9  -3  14        0.03       -2.55      5.09 o
  -8  -3  14      117.50       92.23      8.25 o
  -7  -3  14      288.79      337.78     12.24 o
  -6  -3  14      412.15      376.06     11.52 o
  -5  -3  14      293.91      291.06      8.88 o
  -4  -3  14      834.51      778.99     15.03 o
  -3  -3  14       70.01       56.53      4.13 o
  -2  -3  14      325.56      429.39     10.27 o
  -1  -3  14      149.31      187.95     10.86 o
   0  -3  14     2581.20     2439.48     41.47 o
   1  -3  14     3820.91     4179.02     68.53 o
   2  -3  14     1945.11     1895.77     33.88 o
   3  -3  14      221.02      254.25      8.10 o
   4  -3  14      188.92      204.50      7.85 o
   5  -3  14      604.02      672.33     18.30 o
   6  -3  14       30.73       47.23      8.29 o
   7  -3  14     2165.44     1948.98     54.10 o
   8  -3  14      301.10      273.11     21.95 o
   9  -3  14      122.93      133.23     18.01 o
  10  -3  14       12.00       19.75     11.75 o
 -11  -2  14       11.56       15.04      8.40 o
 -10  -2  14        2.85       -0.07      7.70 o
  -9  -2  14       22.66       12.39      6.85 o
  -8  -2  14      492.47      472.77     14.36 o
  -7  -2  14      117.19      120.95      8.04 o
  -6  -2  14     2002.89     1697.76     30.64 o
  -5  -2  14      711.71      636.19     13.62 o
  -4  -2  14       16.26       13.56      2.89 o
  -3  -2  14       49.96       36.69      3.45 o
  -2  -2  14     1540.38     1354.65     23.19 o
  -1  -2  14       77.01       71.53      4.31 o
   0  -2  14     2074.50     2090.88     33.27 o
   1  -2  14     4420.19     4709.97     70.34 o
   2  -2  14     2403.89     2818.28     42.61 o
   3  -2  14     5649.53     6615.36     98.15 o
   4  -2  14      841.85      752.26     16.33 o
   5  -2  14     2970.88     2730.40     48.14 o
   6  -2  14       87.14       91.16      8.18 o
   7  -2  14      903.21      976.99     36.21 o
   8  -2  14      236.48      261.37     21.59 o
   9  -2  14        0.19       15.27     11.00 o
  10  -2  14      263.61      280.91     21.53 o
  11  -2  14       21.84       17.22     14.59 o
 -11  -1  14       44.27       31.51     10.45 o
 -10  -1  14      128.47      137.67     13.47 o
  -9  -1  14       29.66       15.55      7.95 o
  -8  -1  14      297.34      326.39     13.39 o
  -7  -1  14      184.23      207.50     10.00 o
  -6  -1  14      102.75       90.44      6.33 o
  -5  -1  14       13.69       16.53      4.00 o
  -4  -1  14     2421.94     2209.18     38.60 o
  -3  -1  14     4924.27     5138.20     76.50 o
  -2  -1  14      578.69      587.34     12.02 o
  -1  -1  14       20.32       47.25      4.23 o
   0  -1  14     1776.63     1905.82     31.40 o
   1  -1  14        0.07       15.66      4.02 o
   2  -1  14     1406.36     1770.90     29.39 o
   3  -1  14       16.69       30.63      3.40 o
   4  -1  14     3451.50     3379.00     48.14 o
   5  -1  14       16.76       52.53      9.30 o
   6  -1  14       59.20       85.36      8.57 o
   7  -1  14      368.25      363.33     16.79 o
   8  -1  14       16.23       32.06      8.65 o
   9  -1  14       17.31       24.31      9.58 o
  10  -1  14       20.98       24.28     12.02 o
 -11   0  14       31.34       18.61      9.42 o
 -10   0  14       60.34       49.66     10.45 o
  -9   0  14      418.98      409.90     19.33 o
  -8   0  14     1223.92     1244.88     27.54 o
  -7   0  14      345.91      359.79     13.48 o
  -6   0  14       32.56       58.21      5.54 o
  -5   0  14     1555.22     1526.55     27.21 o
  -4   0  14     3502.64     3923.10     64.44 o
  -3   0  14       22.59       25.41      3.09 o
  -2   0  14      455.76      373.70      8.78 o
  -1   0  14      165.15      176.79      5.82 o
   0   0  14     1903.57     2329.58     35.41 o
   1   0  14     7706.81     8277.47    112.96 o
   2   0  14     5449.05     5260.77     76.06 o
   3   0  14      286.36      350.91      8.60 o
   4   0  14       82.47      105.63      7.56 o
   5   0  14      363.57      321.85     11.03 o
   6   0  14      361.47      340.49     13.31 o
   7   0  14        2.31       -2.56      5.78 o
   8   0  14     2976.51     2531.55     52.85 o
   9   0  14      210.46      197.01     15.07 o
  10   0  14        0.66       24.39      9.82 o
 -11   1  14       72.78       63.95     11.88 o
 -10   1  14      125.05      109.91     10.75 o
  -9   1  14        0.15       15.78      7.18 o
  -8   1  14       77.37       66.14      8.44 o
  -7   1  14      207.10      221.16     12.27 o
  -6   1  14     1430.18     1410.20     54.22 o
  -5   1  14       50.08       42.75      5.37 o
  -4   1  14     6072.46     6509.75    108.42 o
  -3   1  14      174.80      208.08      7.77 o
  -2   1  14     6975.80     6449.73    108.28 o
  -1   1  14       16.32       21.32      3.05 o
   0   1  14     1217.61     1404.22     23.47 o
   1   1  14       50.25      104.39     14.06 o
   2   1  14     1189.14     1138.83     19.60 o
   3   1  14      859.21      858.29     16.37 o
   4   1  14      632.98      761.76     56.01 o
   5   1  14      834.10      766.73     18.18 o
   6   1  14      259.54      278.76     14.90 o
   7   1  14     1460.74     1374.86     32.17 o
   8   1  14      327.26      327.20     17.26 o
   9   1  14       36.12       35.35     13.46 o
  10   1  14        0.59       21.42     12.71 o
 -11   2  14        0.46        6.00     11.18 o
 -10   2  14       65.23       65.28      9.49 o
  -9   2  14      564.35      416.51     22.04 o
  -8   2  14      279.01      336.63     15.51 o
  -7   2  14     1701.44     1618.34     39.36 o
  -6   2  14      582.24      517.08     16.56 o
  -5   2  14      209.08      180.05      9.20 o
  -4   2  14     2954.11     3161.18     61.71 o
  -3   2  14        4.32       12.46      4.64 o
  -2   2  14     1958.70     1966.85     37.80 o
  -1   2  14        0.92       39.28      5.02 o
   0   2  14      513.05      525.95     11.82 o
   1   2  14      810.14      799.83     15.73 o
   2   2  14      376.41      297.18     10.84 o
   3   2  14      576.36      528.84     11.85 o
   4   2  14     1046.84     1028.00     21.64 o
   5   2  14      403.57      347.46     12.57 o
   6   2  14       17.29       13.65      5.79 o
   7   2  14       70.13       81.91      9.94 o
   8   2  14      541.26      508.09     31.12 o
   9   2  14       26.27       25.80      9.61 o
  10   2  14       13.96       16.45     16.37 o
 -11   3  14      134.50      145.54     15.31 o
 -10   3  14      102.06       89.29     10.19 o
  -9   3  14      444.20      411.89     27.55 o
  -8   3  14        4.24       -3.86      7.71 o
  -7   3  14      276.88      243.91     11.95 o
  -6   3  14      435.63      417.73     14.49 o
  -5   3  14      503.22      483.09     14.62 o
  -4   3  14       65.67       49.93      6.74 o
  -3   3  14        0.19        6.50      3.37 o
  -2   3  14      915.01     1293.94     25.87 o
  -1   3  14      963.49      810.43     17.93 o
   0   3  14     1798.01     1833.94     37.35 o
   1   3  14     1122.90     1041.20     20.97 o
   2   3  14      257.21      237.01      7.73 o
   3   3  14       39.32       27.76      4.84 o
   4   3  14      380.34      406.81     13.04 o
   5   3  14      127.67      119.16      8.60 o
   6   3  14      324.16      309.35     13.20 o
   7   3  14        7.86        5.14      7.16 o
   8   3  14       13.86        6.06      8.31 o
   9   3  14       25.06       17.00     11.52 o
 -11   4  14       16.75       24.05      8.94 o
 -10   4  14       12.28       16.30      7.18 o
  -9   4  14        0.01        3.93      7.12 o
  -8   4  14       92.00       81.64     12.75 o
  -7   4  14       42.47       41.12      6.93 o
  -6   4  14     1619.63     1580.00     35.91 o
  -5   4  14      169.51      292.06     12.53 o
  -4   4  14      818.92      799.13     18.29 o
  -3   4  14      881.57      948.53     20.60 o
  -2   4  14      794.39      849.30     17.38 o
  -1   4  14      342.64      398.09     10.42 o
   0   4  14      337.13      402.51     10.84 o
   1   4  14       40.39       31.33      4.80 o
   2   4  14      235.94      241.72      7.84 o
   3   4  14        3.62       19.36      4.41 o
   4   4  14        3.85       11.14      4.78 o
   5   4  14      147.81      163.53      9.52 o
   6   4  14        6.28       27.67      6.75 o
   7   4  14       36.64       20.74      7.42 o
   8   4  14        0.39        5.95      8.23 o
   9   4  14        0.14       -2.61      9.22 o
 -11   5  14       11.56        0.14      8.48 o
 -10   5  14       39.55       46.42      8.82 o
  -9   5  14       11.45        7.77      7.00 o
  -8   5  14       79.64       85.66      8.52 o
  -7   5  14       67.54       56.38      6.82 o
  -6   5  14      176.53      169.11      9.39 o
  -5   5  14        1.27       -1.83      3.66 o
  -4   5  14     1265.76     1237.45     25.44 o
  -3   5  14      113.45      115.62      9.27 o
  -2   5  14      501.09      462.44     11.11 o
  -1   5  14      132.65      100.64      5.19 o
   0   5  14       56.53       63.15      4.83 o
   1   5  14      166.64      212.63     17.17 o
   2   5  14      410.78      366.56     12.03 o
   3   5  14       56.72       61.15      6.45 o
   4   5  14       50.28       40.79      5.45 o
   5   5  14       69.33       68.66      7.43 o
   6   5  14       43.61       32.85      7.25 o
   7   5  14       28.46       13.05      9.59 o
   8   5  14       21.97       25.11      9.46 o
 -10   6  14       81.59       70.96     10.88 o
  -9   6  14      135.42      139.75     10.18 o
  -8   6  14       17.72       25.12      8.34 o
  -7   6  14       78.53      114.53      8.80 o
  -6   6  14       11.42        5.43     11.31 o
  -5   6  14      147.51      146.33     11.00 o
  -4   6  14     1407.65     1497.43     42.63 o
  -3   6  14      671.31      594.89     25.93 o
  -2   6  14      349.69      340.20     13.92 o
  -1   6  14       47.06       61.67      6.92 o
   0   6  14       12.14       18.61      4.25 o
   1   6  14      793.91      658.64     16.29 o
   2   6  14      651.52      546.47     15.27 o
   3   6  14       25.71       59.42      6.83 o
   4   6  14        7.74       22.00      6.00 o
   5   6  14        0.03        5.57      6.25 o
   6   6  14        8.34       15.56      7.84 o
   7   6  14        1.23        4.29      8.04 o
   8   6  14        3.81        4.29     21.81 o
 -10   7  14       20.60       15.71     10.89 o
  -9   7  14       18.01       10.91     10.80 o
  -8   7  14      190.23      183.18     16.14 o
  -7   7  14        6.97       18.64      7.98 o
  -6   7  14     1203.13     1180.42     36.09 o
  -5   7  14       44.45       51.34     11.49 o
  -4   7  14      117.01      153.65     13.44 o
  -3   7  14      307.04      252.42     15.61 o
  -2   7  14       66.81       81.62      9.93 o
  -1   7  14     2757.66     2477.22     82.41 o
   0   7  14      667.54      598.62     21.95 o
   1   7  14       50.10       29.00      4.63 o
   2   7  14        4.67        4.77      4.57 o
   3   7  14        3.00        1.11      9.60 o
   4   7  14        2.35       -1.25      5.24 o
   5   7  14      275.40      256.63     16.53 o
   6   7  14      104.05       96.00     10.39 o
   7   7  14       21.07       29.14     10.17 o
  -9   8  14       65.35       51.26     19.63 o
  -8   8  14       10.92        9.82     14.18 o
  -7   8  14      242.39      247.94     26.72 o
  -6   8  14      184.78      173.13     16.83 o
  -5   8  14       88.60       60.62     14.72 o
  -4   8  14       39.32       31.70     13.63 o
  -3   8  14      519.70      463.57     22.12 o
  -2   8  14      583.37      437.48     21.88 o
  -1   8  14      126.51      116.05     13.66 o
   0   8  14      106.88      108.15      9.76 o
   1   8  14       15.24        2.52      7.79 o
   2   8  14       74.52       77.69      7.62 o
   3   8  14       62.08       69.38      6.77 o
   4   8  14        8.62        9.04      5.84 o
   5   8  14      101.66      123.65     13.54 o
   6   8  14       24.25       64.27     11.23 o
  -8   9  14        0.62       -5.45     13.09 o
  -7   9  14       31.78       13.41     11.49 o
  -6   9  14       34.42       32.60     12.21 o
  -5   9  14        4.55       -4.64      9.27 o
  -4   9  14        2.19       -0.66      8.87 o
  -3   9  14      107.30      120.69     12.78 o
  -2   9  14       15.29       28.74     15.27 o
  -1   9  14       15.76        6.54      9.02 o
   0   9  14      553.33      490.51     45.81 o
   1   9  14        1.64        4.73      9.76 o
   2   9  14       37.26       26.66      9.24 o
   3   9  14       81.37      102.67      9.05 o
   4   9  14        4.68       13.86      7.65 o
  -6  10  14       43.55       36.37     12.58 o
  -5  10  14        2.23       21.45     10.73 o
  -4  10  14        8.99       -8.73     21.81 o
  -3  10  14       12.52       12.23      9.82 o
  -2  10  14       79.54       62.15     12.54 o
  -1  10  14      101.83      108.24     14.53 o
   0  10  14       12.09       13.09     11.71 o
   1  10  14       92.41       91.59     19.09 o
   2  10  14       36.27       56.53     14.63 o
  -3  11  14       22.56       27.27     27.27 o
  -2  11  14       15.42       23.78     10.91 o
  -1  11  14        0.73       -7.63     21.27 o
   0 -12  15        0.11       18.93     15.81 o
   1 -12  15       48.36       20.88     14.70 o
   2 -12  15        1.62       11.39     12.88 o
  -3 -11  15       43.94       70.99      8.75 o
  -2 -11  15        0.06        5.07      8.14 o
  -1 -11  15        0.09        9.16     10.95 o
   0 -11  15       10.00       10.73     29.99 o
   1 -11  15       21.84       27.91     12.51 o
   2 -11  15      394.61      471.39     29.40 o
   3 -11  15      391.48      384.96     26.92 o
   4 -11  15        8.86       -2.71     11.79 o
   5 -11  15       12.91       -2.84     12.70 o
  -5 -10  15       63.23       49.88      9.64 o
  -4 -10  15       10.63       26.28      7.51 o
  -3 -10  15       45.95       59.11      8.28 o
  -2 -10  15       22.89       38.38     11.49 o
  -1 -10  15       53.52       70.88      7.48 o
   0 -10  15      440.01      474.96     19.33 o
   1 -10  15       76.39       70.67     13.68 o
   2 -10  15      170.05      147.94     17.51 o
   3 -10  15      350.00      360.66     24.94 o
   4 -10  15      134.93      147.31     47.44 o
   5 -10  15        4.63        0.11     11.49 o
   6 -10  15       12.90       26.24     13.35 o
   7 -10  15        7.09        9.82     17.45 o
  -6  -9  15       50.78       47.90      9.64 o
  -5  -9  15       38.86       49.54      8.81 o
  -4  -9  15        1.46        1.90      5.96 o
  -3  -9  15        1.62        2.83      6.07 o
  -2  -9  15       50.53       41.91      7.34 o
  -1  -9  15        6.75       10.28      6.05 o
   0  -9  15       96.05       94.13      7.96 o
   1  -9  15       41.68       58.30      6.73 o
   2  -9  15       70.86       61.35      6.47 o
   3  -9  15      315.35      332.57     19.26 o
   4  -9  15      332.82      344.40     22.31 o
   5  -9  15      426.71      368.37     17.24 o
   6  -9  15      331.82      322.74     23.89 o
   7  -9  15        1.76        0.81     10.36 o
   8  -9  15       99.69      109.06     14.11 o
  -8  -8  15        7.10       36.26     12.71 o
  -7  -8  15        1.87       -3.66      7.33 o
  -6  -8  15        5.75        5.72      7.01 o
  -5  -8  15        7.86        8.10      8.50 o
  -4  -8  15       58.02       69.39      8.54 o
  -3  -8  15       60.36       48.09      7.30 o
  -2  -8  15        0.11        2.69      5.20 o
  -1  -8  15       37.92       38.13      5.84 o
   0  -8  15      412.72      390.18     17.00 o
   1  -8  15     1501.41     1321.57     32.97 o
   2  -8  15     1219.03     1163.59     29.21 o
   3  -8  15        3.36        9.87      5.64 o
   4  -8  15      306.63      272.98     15.34 o
   5  -8  15        9.99        3.13      7.03 o
   6  -8  15        7.67       12.69      8.83 o
   7  -8  15      248.98      309.56     20.44 o
   8  -8  15        5.35       12.34     19.09 o
   9  -8  15       32.53       20.79     12.84 o
  -8  -7  15       46.33       68.75     10.12 o
  -7  -7  15       32.09       30.95      7.38 o
  -6  -7  15      511.00      579.58     18.04 o
  -5  -7  15        8.24       25.36      6.10 o
  -4  -7  15     1005.44     1084.30     25.62 o
  -3  -7  15      253.64      220.55      9.91 o
  -2  -7  15       36.90       46.73      6.55 o
  -1  -7  15      494.56      470.71     15.70 o
   0  -7  15      744.05      644.03     19.18 o
   1  -7  15      185.40      211.46     11.30 o
   2  -7  15       85.96       64.60      9.62 o
   3  -7  15      492.65      459.00     15.84 o
   4  -7  15       37.55       83.69     20.12 o
   5  -7  15      648.82      599.66     23.47 o
   6  -7  15      190.50      172.10     13.79 o
   7  -7  15     1435.83     1468.63     52.17 o
   8  -7  15       33.05       35.89     12.57 o
   9  -7  15       52.41       64.32     14.91 o
  -9  -6  15       19.67       16.35      8.78 o
  -8  -6  15        1.10        8.04      7.64 o
  -7  -6  15      123.69      151.23     11.96 o
  -6  -6  15      137.49      170.91     10.33 o
  -5  -6  15      968.77      922.83     23.35 o
  -4  -6  15      400.93      369.26     11.65 o
  -3  -6  15      568.98      638.81     15.64 o
  -2  -6  15        8.59       22.37      4.24 o
  -1  -6  15     3218.65     2987.97     51.84 o
   0  -6  15      122.85      125.43      8.48 o
   1  -6  15     2456.99     2208.17     48.91 o
   2  -6  15       12.50       15.38      5.19 o
   3  -6  15      170.56      192.97     10.31 o
   4  -6  15      221.68      211.40     11.50 o
   5  -6  15      818.57      863.80     29.83 o
   6  -6  15       41.09       63.69     10.34 o
   7  -6  15       21.87       15.11     10.39 o
   8  -6  15       61.29      104.88     15.37 o
   9  -6  15        0.07       -1.90     10.39 o
  10  -6  15        3.71       17.96     12.27 o
 -10  -5  15        7.15       -2.96      8.93 o
  -9  -5  15       39.78       46.04      9.67 o
  -8  -5  15       33.86       26.56      8.13 o
  -7  -5  15       58.26       86.98     10.16 o
  -6  -5  15       71.38      110.66      8.86 o
  -5  -5  15      402.28      458.65     12.94 o
  -4  -5  15     1356.34     1356.37     25.72 o
  -3  -5  15      108.25       95.55      5.77 o
  -2  -5  15       63.95       77.14      5.01 o
  -1  -5  15      188.80      159.15      8.47 o
   0  -5  15      303.29      295.08      9.09 o
   1  -5  15      491.52      534.20     14.26 o
   2  -5  15      441.19      470.77     14.31 o
   3  -5  15      774.62      761.06     20.57 o
   4  -5  15       41.94       80.36      7.46 o
   5  -5  15     1649.76     1746.56     55.95 o
   6  -5  15      229.36      239.61     15.78 o
   7  -5  15     1460.65     1479.54     53.15 o
   8  -5  15       67.16       74.01     15.27 o
   9  -5  15        8.07       11.80     15.81 o
  10  -5  15       59.93       78.39     15.98 o
 -10  -4  15       28.27       38.88      8.91 o
  -9  -4  15       10.23        6.01      7.25 o
  -8  -4  15        4.51       -3.76      7.51 o
  -7  -4  15        6.28        1.08      5.79 o
  -6  -4  15      138.09      115.27      7.61 o
  -5  -4  15      733.09      745.51     15.68 o
  -4  -4  15       36.53       30.06      3.91 o
  -3  -4  15     1538.64     1456.90     25.60 o
  -2  -4  15       64.73       79.05      4.76 o
  -1  -4  15      129.85      149.83      6.56 o
   0  -4  15      131.87      139.16      7.95 o
   1  -4  15       37.85       70.63      4.86 o
   2  -4  15     2970.01     2811.17     48.13 o
   3  -4  15      400.28      337.36     10.41 o
   4  -4  15        0.09       10.97      5.35 o
   5  -4  15       43.81       67.37      9.18 o
   6  -4  15       74.31      100.10     11.00 o
   7  -4  15      512.78      456.90     20.76 o
   8  -4  15        7.42        9.22      8.77 o
   9  -4  15      100.07      105.84     16.57 o
  10  -4  15       25.26       40.35     17.45 o
 -11  -3  15        0.05       30.23     11.47 o
 -10  -3  15       81.42      106.74     11.39 o
  -9  -3  15        3.01       -2.74      5.48 o
  -8  -3  15      122.97      143.00      9.33 o
  -7  -3  15     1123.68     1136.87     23.98 o
  -6  -3  15       40.20       31.24      5.68 o
  -5  -3  15      659.92      601.12     13.49 o
  -4  -3  15       22.83       32.51      4.09 o
  -3  -3  15      445.18      434.26     10.51 o
  -2  -3  15      517.34      523.93     13.24 o
  -1  -3  15        6.94       16.52      3.38 o
   0  -3  15      642.74      616.11     12.63 o
   1  -3  15       26.71       48.72     10.54 o
   2  -3  15     6181.90     7100.42    104.90 o
   3  -3  15     2261.61     2579.84     41.50 o
   4  -3  15      595.53      562.57     13.26 o
   5  -3  15       66.96       86.94      7.61 o
   6  -3  15      313.08      304.92     18.88 o
   7  -3  15       92.48      118.36     12.79 o
   8  -3  15     1001.64      965.18     34.21 o
   9  -3  15       91.18       53.90     13.63 o
  10  -3  15        5.11       -5.58     11.16 o
 -11  -2  15       99.60      112.80     13.81 o
 -10  -2  15        9.96        9.72      7.88 o
  -9  -2  15      209.67      153.29     10.80 o
  -8  -2  15       28.74       18.78      6.01 o
  -7  -2  15      190.47      209.11      9.79 o
  -6  -2  15     1339.67     1236.89     24.25 o
  -5  -2  15      512.35      479.51     11.53 o
  -4  -2  15     1320.19     1214.48     20.66 o
  -3  -2  15      970.59      992.73     17.21 o
  -2  -2  15     9427.38     9108.84    132.39 o
  -1  -2  15       22.31        7.54      7.09 o
   0  -2  15      813.06     1003.75     18.08 o
   1  -2  15     3057.60     3108.71     48.07 o
   2  -2  15        5.09        6.57      2.52 o
   3  -2  15        9.68       28.89      3.89 o
   4  -2  15      177.87      165.28      9.51 o
   5  -2  15        3.09       25.46      5.83 o
   6  -2  15      471.60      539.00     21.62 o
   7  -2  15       41.18       87.22     14.13 o
   8  -2  15      287.24      274.61     22.37 o
   9  -2  15       92.60      116.30     17.34 o
  10  -2  15       22.32       47.14     13.14 o
 -11  -1  15        1.64       -4.25      8.51 o
 -10  -1  15      143.60      157.26     14.24 o
  -9  -1  15        5.07       -1.66      7.36 o
  -8  -1  15      342.14      394.19     14.61 o
  -7  -1  15     2958.97     2827.27     44.59 o
  -6  -1  15      342.97      293.17     10.01 o
  -5  -1  15       27.19       23.80      4.27 o
  -4  -1  15        4.57       -1.75      3.50 o
  -3  -1  15      440.67      395.14     10.00 o
  -2  -1  15      522.13      489.16     10.74 o
  -1  -1  15     8325.65     9222.14    134.14 o
   0  -1  15     5046.72     6059.51     86.33 o
   1  -1  15    10084.36    11531.03    151.72 o
   2  -1  15     1407.85     1497.26     24.04 o
   3  -1  15       77.82      106.35      4.92 o
   4  -1  15     1111.56     1223.00     20.51 o
   5  -1  15       62.42       60.07      6.17 o
   6  -1  15      151.39      151.06      9.08 o
   7  -1  15       44.55       66.65      9.48 o
   8  -1  15       95.54      100.62     13.19 o
   9  -1  15       48.15       62.43     13.31 o
  10  -1  15      270.74      255.71     21.22 o
 -11   0  15        0.00        4.90      9.12 o
 -10   0  15      171.90      182.81     15.90 o
  -9   0  15       10.57       15.83      8.85 o
  -8   0  15       71.61      114.64     10.48 o
  -7   0  15      125.02      140.19     11.13 o
  -6   0  15     1263.80     1259.13     26.27 o
  -4   0  15      765.18      733.51     16.12 o
  -3   0  15     1643.41     1606.51     26.75 o
  -1   0  15     2259.48     2191.65     33.46 o
   0   0  15        1.59       61.03      3.79 o
   1   0  15      533.27      744.10     13.38 o
   2   0  15     4011.91     4216.48     62.00 o
   3   0  15     1826.07     2179.99     41.53 o
   4   0  15       14.08       16.25      4.12 o
   5   0  15       28.79       35.63      6.00 o
   6   0  15      150.25      178.91     10.43 o
   7   0  15       56.71       43.53      7.82 o
   8   0  15       11.01      108.22     11.84 o
   9   0  15      414.47      340.80     30.71 o
  10   0  15      180.97      175.67     15.64 o
 -11   1  15        0.59       -5.20     10.39 o
 -10   1  15       17.61       16.61      8.73 o
  -9   1  15      299.86      293.24     13.61 o
  -8   1  15      320.88      328.49     14.20 o
  -7   1  15       16.06       51.40      8.01 o
  -6   1  15       31.59       34.30      5.74 o
  -5   1  15      251.01      251.85     14.08 o
  -4   1  15     1793.63     1777.22     33.53 o
  -3   1  15      573.71      603.73     14.29 o
  -2   1  15       76.48      123.83      6.84 o
  -1   1  15      641.78      647.54     25.39 o
   0   1  15       77.74      120.91      5.22 o
   1   1  15     1158.82     1298.83     21.68 o
   2   1  15      975.64     1236.82     29.27 o
   3   1  15       70.79       82.95      6.07 o
   4   1  15       34.12       61.40      6.28 o
   5   1  15      460.04      415.42     12.84 o
   6   1  15      242.01      202.98     11.37 o
   7   1  15      892.15      964.03     25.47 o
   8   1  15       24.60       31.00      9.30 o
   9   1  15        1.09        8.90      7.51 o
  10   1  15       16.74       28.49     25.63 o
 -11   2  15        0.26        2.45     10.48 o
 -10   2  15      194.59      162.91     17.52 o
  -9   2  15       15.39       18.90      8.65 o
  -8   2  15       19.37       11.12      7.28 o
  -7   2  15      183.11      209.03     21.41 o
  -6   2  15       93.93       93.38      8.07 o
  -5   2  15      481.45      406.37     14.17 o
  -4   2  15       50.52       51.63      5.20 o
  -3   2  15     1954.98     1952.57     39.85 o
  -2   2  15       18.84       25.61      4.03 o
  -1   2  15     1127.81     1163.22     21.85 o
   0   2  15     5047.86     5168.17     84.05 o
   1   2  15      546.45      488.79     11.16 o
   2   2  15       25.72       54.87      5.41 o
   3   2  15      615.03      612.93     13.17 o
   4   2  15      674.33      705.03     16.83 o
   5   2  15     1218.39     1134.41     31.97 o
   6   2  15        9.03        1.93      5.38 o
   7   2  15      118.11      111.73     13.07 o
   8   2  15      222.43      231.53     15.58 o
   9   2  15        6.91       12.89      8.85 o
  10   2  15       64.97       79.59     15.74 o
 -11   3  15        2.54        4.64      8.26 o
 -10   3  15       33.06       35.53      8.38 o
  -9   3  15       42.16       32.99      8.48 o
  -8   3  15        0.51        6.32      6.26 o
  -7   3  15       33.04       25.81      6.67 o
  -6   3  15     2670.01     2573.28     55.60 o
  -5   3  15       82.19       97.14      7.21 o
  -4   3  15     1118.05     1092.95     25.77 o
  -3   3  15     3874.86     4167.76     75.49 o
  -2   3  15      362.64      395.67     10.98 o
  -1   3  15       54.37       64.09      9.02 o
   0   3  15     3568.35     3568.66     61.52 o
   1   3  15      327.82      324.61     10.32 o
   2   3  15      114.85      103.22      5.69 o
   3   3  15       15.43       26.92      4.67 o
   4   3  15      297.07      248.30     10.57 o
   5   3  15      689.94      606.74     17.34 o
   6   3  15      151.35      171.19     10.71 o
   7   3  15      311.03      269.22     15.13 o
   8   3  15       50.19       39.49      9.42 o
   9   3  15        8.82       18.55      9.20 o
 -11   4  15        0.02       -3.92      7.84 o
 -10   4  15       25.50       31.72      8.70 o
  -9   4  15      141.39      108.30     13.85 o
  -8   4  15      125.14      140.96     10.47 o
  -7   4  15      237.16      321.88     26.72 o
  -6   4  15       66.56       95.62     10.02 o
  -5   4  15      941.89     1090.52     26.00 o
  -4   4  15       33.70       49.79      6.40 o
  -3   4  15      442.05      406.33     11.20 o
  -2   4  15       19.51       34.80      4.11 o
  -1   4  15      627.89      589.96     14.24 o
   0   4  15      322.00      298.43      9.33 o
   1   4  15      327.88      446.20     27.04 o
   2   4  15        4.19        8.87      3.31 o
   3   4  15     1168.70     1140.22     24.97 o
   4   4  15      381.92      416.90     13.38 o
   5   4  15      124.91      147.43     11.43 o
   6   4  15      452.65      454.10     15.84 o
   7   4  15        0.20       -3.39      6.77 o
   8   4  15       75.11       46.10      9.97 o
   9   4  15       19.03       18.63     10.86 o
 -11   5  15       80.84       69.03     11.23 o
 -10   5  15       34.78       46.98      8.56 o
  -9   5  15        0.03        1.18      6.93 o
  -8   5  15      475.55      445.31     15.97 o
  -7   5  15       84.33       85.07      7.78 o
  -6   5  15      227.40      213.16      9.54 o
  -5   5  15       23.93       22.63      4.40 o
  -4   5  15       10.82       38.64      4.51 o
  -3   5  15        0.05       18.78      3.46 o
  -2   5  15      204.53      207.29      7.17 o
  -1   5  15      166.81      180.43      6.89 o
   0   5  15       44.27       36.32      4.48 o
   1   5  15      957.51      887.20     24.93 o
   2   5  15       65.47       93.14      6.93 o
   3   5  15       26.82       29.09      5.52 o
   4   5  15      930.55      876.40     21.33 o
   5   5  15      694.12      631.25     17.92 o
   6   5  15        0.82        6.92      5.94 o
   7   5  15       16.75       17.60      7.20 o
   8   5  15       28.89       17.01     12.24 o
 -10   6  15       49.09       61.53      8.82 o
  -9   6  15       17.00       22.68      6.82 o
  -8   6  15        1.31        3.39      6.08 o
  -7   6  15      744.61      909.58     24.92 o
  -6   6  15        2.59       -2.85      6.45 o
  -5   6  15      329.11      342.45     15.79 o
  -4   6  15      188.81      188.83     11.50 o
  -3   6  15       78.71       95.75     14.71 o
  -2   6  15       99.47      133.60     13.32 o
  -1   6  15       14.79       28.91      6.40 o
   0   6  15        3.29        1.84      3.33 o
   1   6  15      324.38      281.83      9.98 o
   2   6  15       19.45       23.83      5.34 o
   3   6  15      952.69      873.12     22.14 o
   4   6  15      263.59      246.40     11.80 o
   5   6  15       53.51       52.97      8.99 o
   6   6  15       55.82       45.65     11.65 o
   7   6  15       10.14       22.93      9.40 o
  -9   7  15       15.98        6.21     11.45 o
  -8   7  15      177.80      221.03     32.17 o
  -7   7  15        0.36        7.79      7.17 o
  -6   7  15        5.69       12.49      7.60 o
  -5   7  15       38.93       56.28     11.49 o
  -4   7  15      675.87      676.57     30.39 o
  -3   7  15       66.51       56.01     19.63 o
  -2   7  15        8.47        0.79      7.89 o
  -1   7  15      125.03      170.99     10.71 o
   0   7  15      216.51      212.22     12.84 o
   1   7  15      414.58      326.26     10.50 o
   2   7  15       32.70       39.76      5.68 o
   3   7  15       32.92       54.13      6.53 o
   4   7  15       57.19       61.97      7.38 o
   5   7  15       16.53       30.18      8.24 o
   6   7  15       14.54       33.45      9.83 o
  -9   8  15        0.13       23.99     17.45 o
  -8   8  15        0.48        3.27     13.09 o
  -7   8  15        9.73       13.77     11.22 o
  -6   8  15      131.26      129.56     15.69 o
  -5   8  15      159.04      178.70     16.83 o
  -4   8  15      208.31      199.40     16.37 o
  -3   8  15       26.66       48.83      9.93 o
  -2   8  15      143.98      128.93     13.56 o
  -1   8  15      188.64      172.67     15.40 o
   0   8  15        7.08        3.52      6.25 o
   1   8  15       97.55      111.53     18.32 o
   2   8  15      287.31      321.42     13.24 o
   3   8  15       25.99       42.44      6.22 o
   4   8  15      144.42      201.77     10.94 o
   5   8  15       54.57       82.28     24.57 o
  -8   9  15        0.01       -4.36     13.09 o
  -7   9  15        0.18       -7.09     14.18 o
  -6   9  15        2.83       -0.87     21.27 o
  -5   9  15       31.08       60.35     12.47 o
  -4   9  15       23.64        9.09      9.76 o
  -3   9  15       21.92       33.84     10.00 o
  -2   9  15        0.82       -4.64      9.27 o
  -1   9  15       59.93       71.62     13.09 o
   0   9  15      117.79      100.25     15.40 o
   1   9  15      175.65      132.93     17.23 o
   2   9  15        0.70        8.97     10.85 o
   3   9  15        4.91        6.35     12.12 o
   4   9  15      171.19      194.59     15.01 o
  -6  10  15        0.30       -4.96      9.93 o
  -5  10  15       10.75       15.27     10.73 o
  -4  10  15        6.34       10.54     15.27 o
  -3  10  15        1.76        2.62      9.02 o
  -2  10  15       12.03        7.42      9.02 o
  -1  10  15       74.06       90.06     16.91 o
   0  10  15       54.96       30.70     13.44 o
   1  10  15       35.94       49.65     14.53 o
   2  10  15        4.64        3.44     13.19 o
   1 -12  16       24.64       27.86     15.15 o
  -3 -11  16       44.06       55.46      8.83 o
  -2 -11  16        3.24       22.46      8.32 o
  -1 -11  16       12.88       11.42      7.52 o
   0 -11  16        9.64       30.45     12.47 o
   1 -11  16        8.37        8.94     11.49 o
   2 -11  16        5.31        3.91     11.79 o
   3 -11  16       15.34       34.81     13.52 o
   4 -11  16        0.53        4.56     12.29 o
   5 -11  16        8.07       36.42     15.13 o
  -5 -10  16       13.92       42.27      9.37 o
  -4 -10  16       39.47       48.65      9.09 o
  -3 -10  16       32.93       33.32      7.71 o
  -2 -10  16      106.92      122.07     14.93 o
  -1 -10  16        2.34        8.50      5.99 o
   0 -10  16        0.50       11.53      7.43 o
   1 -10  16       19.53       10.21      7.39 o
   2 -10  16       41.77       32.27      7.07 o
   3 -10  16      219.60      301.23     23.59 o
   4 -10  16        1.91        5.98     11.89 o
   5 -10  16       45.82       42.82     26.18 o
   6 -10  16      125.57      128.88     25.63 o
   7 -10  16      239.90      219.23     30.54 o
  -6  -9  16       16.41       22.81      9.06 o
  -5  -9  16        2.63       11.23      8.66 o
  -4  -9  16        0.14       -3.04      6.08 o
  -3  -9  16        1.15       -2.82      5.64 o
  -2  -9  16        0.30        2.45      8.03 o
  -1  -9  16       62.53       85.54      8.34 o
   0  -9  16       85.32       90.27      8.05 o
   1  -9  16       17.53       18.81      7.08 o
   2  -9  16        0.01        1.81      5.16 o
   3  -9  16       54.46       44.90      8.09 o
   4  -9  16      328.62      267.19     15.21 o
   5  -9  16      208.14      218.43     20.75 o
   6  -9  16       45.72       55.10      9.52 o
   7  -9  16       16.62       16.24     10.07 o
   8  -9  16       56.07       63.81     13.09 o
  -7  -8  16        6.47       -0.27      9.45 o
  -6  -8  16        1.56       -2.83      6.87 o
  -5  -8  16      145.98      152.29     11.41 o
  -4  -8  16      487.62      482.49     22.00 o
  -3  -8  16      342.65      321.28     14.27 o
  -2  -8  16       91.63      106.80      8.89 o
  -1  -8  16      132.13      152.62     11.47 o
   0  -8  16      906.48      801.09     22.60 o
   1  -8  16        1.70       18.47      5.98 o
   2  -8  16      417.90      424.58     17.95 o
   3  -8  16      102.87       85.03      8.35 o
   4  -8  16       92.22       79.74     10.20 o
   5  -8  16        6.63        5.54      6.84 o
   6  -8  16        8.82        1.79      8.83 o
   7  -8  16       24.14       34.06     11.94 o
   8  -8  16        0.02        3.55     10.39 o
   9  -8  16      311.96      344.21     37.63 o
  -8  -7  16       48.58       79.30     11.74 o
  -7  -7  16       18.07       13.44      7.45 o
  -6  -7  16      144.05      159.48     11.17 o
  -5  -7  16      476.25      466.37     15.51 o
  -4  -7  16       24.19       47.91      6.32 o
  -3  -7  16      576.62      661.04     17.87 o
  -2  -7  16     1173.61      998.55     23.19 o
  -1  -7  16      251.43      233.35     11.40 o
   0  -7  16       80.97       76.64      7.40 o
   1  -7  16       80.92       97.78      8.16 o
   2  -7  16     2726.06     2382.82     53.04 o
   3  -7  16      114.13      114.75     20.69 o
   4  -7  16     1460.22     1346.04     40.53 o
   5  -7  16      149.32      189.50     14.72 o
   6  -7  16       68.18       56.05     10.69 o
   7  -7  16        2.43       42.29     23.99 o
   8  -7  16       25.88        7.49     11.49 o
   9  -7  16       91.69       90.80     16.14 o
  -9  -6  16        0.75        0.03      8.77 o
  -8  -6  16      126.20      149.88     14.96 o
  -7  -6  16      158.30      195.70     13.08 o
  -6  -6  16       31.72       58.92      7.64 o
  -5  -6  16       12.76       19.56      6.26 o
  -4  -6  16       65.48       73.92      6.37 o
  -3  -6  16       29.65       33.48      4.78 o
  -2  -6  16       94.69       62.78      5.36 o
  -1  -6  16      139.34      159.82      7.37 o
   0  -6  16      185.90      157.20      8.09 o
   1  -6  16      778.05      784.05     27.39 o
   2  -6  16      125.97      102.02      8.19 o
   3  -6  16      162.87      131.67      9.23 o
   4  -6  16      700.07      662.40     20.51 o
   5  -6  16      288.56      310.39     22.51 o
   6  -6  16        5.13       13.19      8.18 o
   7  -6  16       35.38       20.97     22.36 o
   8  -6  16      452.42      437.53     29.45 o
   9  -6  16       14.44       22.41     12.57 o
  10  -6  16       77.14       70.69     16.46 o
 -10  -5  16       63.89       57.94     13.34 o
  -9  -5  16        8.14       18.18     15.11 o
  -8  -5  16        2.92       -3.15      6.30 o
  -7  -5  16       21.96       32.93      9.07 o
  -6  -5  16     1435.42     1362.95     31.50 o
  -5  -5  16     1244.23     1142.19     22.84 o
  -4  -5  16       50.92       50.90      5.22 o
  -3  -5  16      431.87      388.89     10.61 o
  -2  -5  16       77.57       93.77      5.46 o
  -1  -5  16       14.51        9.60      3.36 o
   0  -5  16     1076.81      906.90     20.68 o
   1  -5  16     3237.33     2919.49     55.19 o
   2  -5  16        3.40        5.19      4.43 o
   3  -5  16      765.24      799.30     21.51 o
   4  -5  16       14.91       20.79      9.13 o
   5  -5  16        5.79       10.70      8.07 o
   6  -5  16      285.84      289.16     17.36 o
   7  -5  16       33.35       57.76     11.94 o
   8  -5  16        7.03       29.07     11.16 o
   9  -5  16      224.08      240.14     31.08 o
  10  -5  16        8.61       15.27     20.72 o
 -10  -4  16       21.60       19.74      8.39 o
  -9  -4  16        0.76        2.41      6.60 o
  -8  -4  16      137.91      156.84     11.20 o
  -7  -4  16      235.41      230.53     11.75 o
  -6  -4  16        4.67        4.36      7.15 o
  -5  -4  16        0.06       14.28      4.32 o
  -4  -4  16        1.17        8.73      3.35 o
  -3  -4  16      307.71      270.69      8.66 o
  -2  -4  16      847.07      790.32     15.68 o
  -1  -4  16      823.98      764.38     17.67 o
   0  -4  16      504.38      571.15     13.39 o
   1  -4  16      463.08      419.27     11.32 o
   2  -4  16       21.17      243.22     25.09 o
   3  -4  16      672.76      627.30     15.16 o
   4  -4  16     7028.53     7588.87    148.70 o
   5  -4  16      239.25      270.80     14.46 o
   6  -4  16        3.08       35.54     10.43 o
   7  -4  16      247.86      241.85     16.53 o
   8  -4  16      425.70      402.91     21.59 o
   9  -4  16        2.23       29.55     12.27 o
  10  -4  16        3.29        6.54     15.27 o
 -11  -3  16       64.00       65.45     13.52 o
 -10  -3  16       24.18       27.45      9.08 o
  -9  -3  16      116.32      125.71     11.05 o
  -8  -3  16      257.91      267.47     12.48 o
  -7  -3  16     2543.37     2526.26     44.22 o
  -6  -3  16       36.83       36.96      5.69 o
  -5  -3  16       14.95       30.00      4.62 o
  -4  -3  16     3030.24     2723.45     43.86 o
  -3  -3  16       97.94       61.72      4.57 o
  -2  -3  16      237.11      303.08     20.67 o
  -1  -3  16     3116.40     3032.90     47.13 o
   0  -3  16     3082.40     2807.77     43.90 o
   1  -3  16       65.22       80.90      4.83 o
   2  -3  16        5.56       13.70      3.27 o
   3  -3  16       98.54      126.05      6.50 o
   4  -3  16       63.04      107.10      8.54 o
   5  -3  16       78.22       70.26      7.16 o
   6  -3  16       42.18       47.98      9.56 o
   7  -3  16      338.97      387.63     19.86 o
   8  -3  16      201.07      243.90     23.23 o
   9  -3  16       19.88       28.36     12.57 o
  10  -3  16       15.25       -2.22     11.79 o
 -11  -2  16       15.45       41.79     11.03 o
 -10  -2  16       10.95       18.74      8.18 o
  -9  -2  16       11.40       -3.06      6.13 o
  -8  -2  16       80.80       89.50      7.94 o
  -7  -2  16      162.10      179.30      9.26 o
  -6  -2  16      245.58      273.01     10.42 o
  -5  -2  16       13.95        6.98      4.03 o
  -4  -2  16      533.43      497.04     11.24 o
  -3  -2  16       29.99       13.51      3.23 o
  -2  -2  16     4841.75     4599.06     69.28 o
  -1  -2  16     1023.34      892.63     16.86 o
   0  -2  16     3192.79     3660.24     55.92 o
   1  -2  16     1015.60     1288.39     21.72 o
   2  -2  16     1190.72     1263.75     21.78 o
   3  -2  16      527.88      568.12     13.16 o
   4  -2  16     1671.90     1676.91     29.40 o
   5  -2  16       32.81       44.11      5.64 o
   6  -2  16      150.80      186.00     14.13 o
   7  -2  16     1050.35      957.91     32.51 o
   8  -2  16        8.35       -1.09     10.71 o
   9  -2  16       45.09       37.08     16.36 o
  10  -2  16      416.57      341.90     27.73 o
 -11  -1  16       29.10       32.73     10.44 o
 -10  -1  16       76.69       50.31     10.62 o
  -9  -1  16       73.28       86.20     10.26 o
  -8  -1  16      787.74      739.09     20.19 o
  -7  -1  16        6.80       49.53      6.55 o
  -6  -1  16      798.56      682.49     16.08 o
  -5  -1  16     1079.15      922.58     19.96 o
  -4  -1  16        7.90        6.86      3.57 o
  -3  -1  16     3174.50     3322.24     51.38 o
  -2  -1  16     8475.03     7976.00    116.72 o
  -1  -1  16       93.68       92.01      6.07 o
   0  -1  16      654.76      814.53     14.93 o
   2  -1  16       61.88      100.59      4.84 o
   3  -1  16      533.65      514.03     11.95 o
   4  -1  16        2.34        0.07      3.66 o
   5  -1  16      472.35      428.48     15.75 o
   6  -1  16     1907.89     1672.71     36.69 o
   7  -1  16        0.04       33.74     11.04 o
   8  -1  16       97.73       98.00     12.97 o
   9  -1  16      270.36      264.59     19.69 o
  10  -1  16       26.71       34.06     12.39 o
 -11   0  16       37.64       39.15     14.67 o
 -10   0  16        6.37        9.71      8.59 o
  -9   0  16      300.04      270.82     16.27 o
  -8   0  16     2345.47     2172.43     46.78 o
  -7   0  16     1887.32     1698.41     34.45 o
  -6   0  16       39.35       43.76      6.01 o
  -5   0  16      531.47      455.61     12.62 o
  -4   0  16       51.21       42.67      5.04 o
  -2   0  16      414.90      448.62      9.83 o
  -1   0  16      211.52      211.40      6.44 o
   0   0  16        1.27        5.14      2.49 o
   1   0  16      577.78      590.56     11.65 o
   2   0  16      196.16      306.06      8.45 o
   3   0  16     3452.33     4082.50     91.18 o
   4   0  16     1465.67     1450.58     25.23 o
   5   0  16      273.73      285.43     11.78 o
   6   0  16      346.06      335.43     17.95 o
   7   0  16       41.84       63.00      8.46 o
   8   0  16      271.89      337.40     15.88 o
   9   0  16       74.50       77.22     12.73 o
  10   0  16        3.86       -3.38      8.68 o
 -11   1  16       11.57       18.68      9.12 o
 -10   1  16        9.33       -0.08      8.08 o
  -9   1  16       99.00       99.84     10.47 o
  -8   1  16      258.24      260.69     14.75 o
  -7   1  16      178.85      166.44     11.40 o
  -6   1  16      579.24      499.82     22.51 o
  -5   1  16      798.47      722.05     18.17 o
  -4   1  16      896.88      825.30     17.02 o
  -3   1  16      383.96      425.46     11.62 o
  -2   1  16      140.71      382.58     14.02 o
  -1   1  16        0.75        6.33      2.73 o
   0   1  16     3558.78     4203.43     63.93 o
   1   1  16      136.60      147.23      5.83 o
   2   1  16     3510.43     3920.83     58.05 o
   3   1  16     1304.58     1391.20     35.91 o
   4   1  16      540.28      488.42     11.97 o
   5   1  16      135.40      159.71      8.84 o
   6   1  16      459.94      414.35     23.66 o
   7   1  16     1006.84      865.03     26.73 o
   8   1  16      230.73      229.60     15.52 o
   9   1  16       90.39      110.07     12.81 o
  10   1  16       13.66        7.76     12.84 o
 -11   2  16        4.86       -1.14      8.64 o
 -10   2  16       13.98       26.45      8.22 o
  -9   2  16      225.16      201.06     14.20 o
  -8   2  16      206.91      197.20     13.09 o
  -7   2  16      388.18      323.33     14.54 o
  -6   2  16       27.21       49.88     12.00 o
  -5   2  16     1653.59     1720.73     39.30 o
  -4   2  16      466.15      589.38     16.66 o
  -3   2  16      222.58      275.82     10.01 o
  -2   2  16     1891.66     1947.24     38.02 o
  -1   2  16      286.49      354.98      9.34 o
   0   2  16      153.98      280.48     15.78 o
   1   2  16     1325.53     1431.76     25.53 o
   2   2  16        5.40       14.34      4.07 o
   3   2  16     1349.74     1179.63     22.87 o
   4   2  16     2355.67     2091.87     53.37 o
   5   2  16        0.81        0.79      4.83 o
   6   2  16        5.78        5.18      6.48 o
   7   2  16       26.22       32.98      8.00 o
   8   2  16        2.99       -0.86      7.84 o
   9   2  16        9.05       19.01      9.32 o
 -11   3  16        0.86       -3.88      7.76 o
 -10   3  16       19.06       16.62      7.93 o
  -9   3  16       61.20       74.61      9.92 o
  -8   3  16      642.13      528.05     19.06 o
  -7   3  16      178.98      187.64     14.33 o
  -6   3  16      236.28      259.56     11.64 o
  -5   3  16       80.12       71.71      7.00 o
  -4   3  16      406.90      411.75     16.53 o
  -3   3  16       41.23       76.91      5.92 o
  -2   3  16      615.22      714.53     16.91 o
  -1   3  16     2608.34     2659.11     50.22 o
   0   3  16      381.85      466.78     11.56 o
   1   3  16     2052.78     2244.16     40.82 o
   2   3  16      158.77      164.73     13.17 o
   3   3  16     1233.46     1234.13     25.74 o
   4   3  16      328.94      294.18     15.69 o
   5   3  16       16.83       15.86      5.89 o
   6   3  16       13.41       28.74      6.97 o
   7   3  16      138.74      118.98     11.66 o
   8   3  16       12.86       33.99      9.39 o
   9   3  16        0.63        0.61      8.20 o
 -11   4  16        5.57       -3.33      8.15 o
 -10   4  16      320.26      336.26     16.29 o
  -9   4  16       34.01       40.71      8.85 o
  -8   4  16      165.71      151.01     14.48 o
  -7   4  16      181.47      183.80     10.80 o
  -6   4  16     1373.82     1408.81     32.91 o
  -5   4  16      188.87      169.45      8.89 o
  -4   4  16       31.35       54.51      5.63 o
  -3   4  16      495.50      462.15     13.27 o
  -2   4  16      151.36      136.72      6.85 o
  -1   4  16        0.09        8.96      3.70 o
   0   4  16      402.23      376.16     10.99 o
   1   4  16      684.49      605.49     16.98 o
   2   4  16       40.91       30.09      4.22 o
   3   4  16      340.74      299.70     10.58 o
   4   4  16      305.22      226.14     10.34 o
   5   4  16      262.78      288.92     12.31 o
   6   4  16      315.50      294.53     13.55 o
   7   4  16      149.67      147.99     13.22 o
   8   4  16       18.95       27.19      9.58 o
   9   4  16        5.02       21.12     11.66 o
 -10   5  16        0.01        5.68      9.45 o
  -9   5  16      230.54      231.62     12.84 o
  -8   5  16      354.17      345.26     15.29 o
  -7   5  16       17.85       16.32      6.45 o
  -6   5  16      306.05      308.82     11.95 o
  -5   5  16        0.04        2.60      4.43 o
  -4   5  16        5.33       -1.68      3.37 o
  -3   5  16      603.11      666.55     15.78 o
  -2   5  16      110.08      139.04      6.42 o
  -1   5  16       81.68       55.17      4.82 o
   0   5  16      180.91      148.26      7.13 o
   1   5  16     1524.87     1449.31     30.83 o
   2   5  16       37.68       58.85      6.05 o
   3   5  16       85.33       72.16      7.60 o
   4   5  16       68.67       91.75      7.30 o
   5   5  16       14.88       26.75      6.10 o
   6   5  16      275.06      312.68     19.88 o
   7   5  16        3.34        2.08      6.68 o
   8   5  16        2.45       14.45     11.50 o
 -10   6  16       33.67       37.41      9.83 o
  -9   6  16       75.13       85.01     12.12 o
  -8   6  16      105.38      125.05      9.65 o
  -7   6  16        0.50        1.43      7.06 o
  -6   6  16      216.60      207.89     12.75 o
  -5   6  16     1075.88     1092.54     34.45 o
  -4   6  16      179.23      190.30     12.33 o
  -3   6  16      517.59      533.35     19.69 o
  -2   6  16      449.98      479.62     25.39 o
  -1   6  16      294.70      270.14     14.58 o
   0   6  16      211.37      205.90      8.07 o
   1   6  16       16.57        8.76      4.50 o
   2   6  16      500.11      473.03     14.40 o
   3   6  16     1341.30     1307.80     29.98 o
   4   6  16       41.38       50.90      7.93 o
   5   6  16       42.27       38.70      8.23 o
   6   6  16       88.57       98.14     10.60 o
   7   6  16       27.18       35.22     10.83 o
  -9   7  16       42.25       38.17     11.79 o
  -8   7  16       24.66       21.90      9.94 o
  -7   7  16       22.15       44.75      9.24 o
  -6   7  16       77.26       97.34     13.56 o
  -5   7  16     1051.25     1111.79     44.59 o
  -4   7  16       10.64       21.09      9.76 o
  -3   7  16       86.54       93.28     16.91 o
  -2   7  16       97.78      123.81     19.63 o
  -1   7  16       11.65       13.91     14.08 o
   0   7  16      155.69      155.56     10.75 o
   1   7  16        0.01        7.46      4.09 o
   2   7  16        0.57       -3.00      6.01 o
   3   7  16      353.35      331.79     12.59 o
   4   7  16       99.26      100.73     10.84 o
   5   7  16      177.76      203.52     16.69 o
   6   7  16      109.25      171.20     14.56 o
  -8   8  16      244.34      239.95     26.18 o
  -7   8  16       13.51        5.73     11.22 o
  -6   8  16        1.20       13.16     11.07 o
  -5   8  16      179.16      177.29     24.54 o
  -4   8  16       20.15       38.08     14.18 o
  -3   8  16      254.37      199.98     16.37 o
  -2   8  16      149.81      143.84     23.45 o
  -1   8  16      339.65      286.91     19.41 o
   0   8  16       64.93       54.53      8.68 o
   1   8  16       16.58       26.42     11.77 o
   2   8  16       16.25       20.85      6.43 o
   3   8  16      172.66      195.68     10.00 o
   4   8  16       12.82       31.82      7.18 o
   5   8  16        0.04        1.91      8.37 o
  -7   9  16       14.88       -5.61     11.22 o
  -6   9  16        5.92        4.73     10.73 o
  -5   9  16        2.71       -0.70      9.85 o
  -4   9  16       13.23        6.54      9.76 o
  -3   9  16        1.46       -3.95      7.89 o
  -2   9  16        0.03        9.93      8.95 o
  -1   9  16        4.48       21.62     16.36 o
   0   9  16      138.01      188.95     18.80 o
   1   9  16       60.29       61.61     15.15 o
   2   9  16        0.31        4.87     13.23 o
   3   9  16       13.36       15.94      6.19 o
   4   9  16        0.76        8.50      8.76 o
  -6  10  16        0.10      -10.46     26.72 o
  -5  10  16       67.54       63.29     14.72 o
  -4  10  16        2.18       -4.88      9.76 o
  -3  10  16       11.36       -4.78      9.85 o
  -2  10  16        0.02       -1.02      9.09 o
  -1  10  16       61.74       47.11     12.03 o
   0  10  16        8.95       14.54     11.71 o
   1  10  16        5.17       -2.91     12.68 o
   2  10  16       18.86       20.20     15.69 o
  -3 -11  17       29.77       56.90      8.89 o
  -2 -11  17       26.45       41.38      9.16 o
  -1 -11  17        9.69       15.10      7.81 o
   0 -11  17      106.23      137.20     11.32 o
   1 -11  17       20.26       21.32     14.72 o
   2 -11  17        0.10       -2.63     12.51 o
   3 -11  17      232.26      244.10     44.17 o
   4 -11  17       41.18       49.76     24.54 o
   5 -11  17        3.79        7.96     14.25 o
  -5 -10  17      254.39      285.95     16.17 o
  -4 -10  17       68.48       69.38      9.58 o
  -3 -10  17       11.04       11.68      7.16 o
  -2 -10  17       33.48       52.98      8.01 o
  -1 -10  17        0.05       -2.38      8.66 o
   0 -10  17      176.71      154.80     13.36 o
   1 -10  17       10.07        7.20      7.13 o
   2 -10  17      164.29      174.02     12.60 o
   3 -10  17        1.29       12.05      6.81 o
   4 -10  17        1.44        7.62      6.36 o
   5 -10  17      169.40      138.53     11.48 o
   6 -10  17      130.02      122.27     19.38 o
  -6  -9  17        0.75        0.99      9.54 o
  -5  -9  17       36.64       30.68      8.46 o
  -4  -9  17        2.34        0.82      6.32 o
  -3  -9  17        5.00        2.61      6.48 o
  -2  -9  17       54.55       48.83      7.71 o
  -1  -9  17      268.14      283.06     13.11 o
   0  -9  17       59.67       74.43      8.11 o
   1  -9  17      449.65      453.00     17.32 o
   2  -9  17        0.49       -0.91      5.16 o
   3  -9  17      209.04      209.17     13.64 o
   4  -9  17       12.94       26.28      9.79 o
   5  -9  17        7.14       12.89      9.30 o
   6  -9  17        4.79       13.93      8.09 o
   7  -9  17       22.37       29.69     15.81 o
   8  -9  17      494.78      453.27     25.68 o
  -7  -8  17        0.19        6.89     10.71 o
  -6  -8  17        9.20       12.79      7.99 o
  -5  -8  17      104.23       85.98      9.76 o
  -4  -8  17      114.72      117.58     10.12 o
  -3  -8  17       73.68       81.90      8.95 o
  -2  -8  17      343.69      350.99     14.94 o
  -1  -8  17      457.99      484.67     16.91 o
   0  -8  17        4.57       21.86      5.91 o
   1  -8  17      397.74      368.87     14.48 o
   2  -8  17        4.87       14.97      6.45 o
   3  -8  17     1661.31     1421.34     35.19 o
   4  -8  17      144.45      132.89     12.16 o
   5  -8  17       86.95       94.85     11.43 o
   6  -8  17      215.06      233.10     16.63 o
   7  -8  17       37.09       32.68     14.72 o
   8  -8  17        7.95       15.81     21.27 o
  -8  -7  17        2.86        7.63     13.11 o
  -7  -7  17       33.15       42.36     10.24 o
  -6  -7  17       36.77       59.43     17.00 o
  -5  -7  17       45.81       36.07      6.72 o
  -4  -7  17       70.70       69.20      7.24 o
  -3  -7  17       16.09       35.06      5.84 o
  -2  -7  17      114.19      100.83      7.14 o
  -1  -7  17      137.12      119.82     17.79 o
   0  -7  17      302.99      275.61     19.21 o
   1  -7  17      112.03      101.45     12.44 o
   2  -7  17       47.64       68.48      7.75 o
   3  -7  17      168.34      177.04     11.53 o
   4  -7  17      262.99      255.19     17.01 o
   5  -7  17     1297.95     1401.55     42.64 o
   6  -7  17        1.90       14.27      8.64 o
   7  -7  17      536.96      551.49     34.90 o
   8  -7  17        3.05       -5.11     10.22 o
   9  -7  17      267.30      270.24     22.98 o
  -9  -6  17        6.64       11.40      9.60 o
  -8  -6  17       16.04       14.68     10.23 o
  -7  -6  17        0.03        5.48      7.01 o
  -6  -6  17       38.41       23.68      7.18 o
  -5  -6  17      218.57      186.95      9.49 o
  -4  -6  17      303.31      321.24     11.36 o
  -3  -6  17       17.94       26.22      4.88 o
  -2  -6  17      946.36      915.58     20.04 o
  -1  -6  17      221.80      210.10      8.28 o
   0  -6  17      695.63      595.62     15.14 o
   1  -6  17      374.04      327.37     14.46 o
   2  -6  17      735.11      697.20     22.44 o
   3  -6  17      228.36      246.72     15.18 o
   4  -6  17       94.40      108.04      9.37 o
   5  -6  17      297.85      292.16     17.18 o
   6  -6  17       22.16       29.79      9.29 o
   7  -6  17       18.17       44.05     18.00 o
   8  -6  17      100.22      137.24     16.91 o
   9  -6  17       50.57       28.90     20.18 o
 -10  -5  17       14.45       19.08     14.78 o
  -9  -5  17      104.54      144.01     13.54 o
  -8  -5  17      187.33      210.37     14.35 o
  -7  -5  17      239.04      269.29     14.81 o
  -6  -5  17       10.75       16.32      6.05 o
  -5  -5  17      213.03      256.06      9.92 o
  -4  -5  17     1124.72      984.95     21.11 o
  -3  -5  17       23.46       14.92      4.22 o
  -2  -5  17       10.75       10.46      3.66 o
  -1  -5  17        2.81        9.04      3.58 o
   0  -5  17      806.52      639.11     16.32 o
   1  -5  17      815.40      838.55     22.08 o
   2  -5  17     2011.09     2072.80     45.10 o
   3  -5  17       45.10       55.24      6.39 o
   4  -5  17      217.27      291.51     12.52 o
   5  -5  17        3.49        0.00      8.48 o
   6  -5  17      795.71      798.71     29.61 o
   7  -5  17      339.90      320.27     53.99 o
   8  -5  17      594.75      618.59     45.81 o
   9  -5  17       14.02       19.74     11.79 o
  10  -5  17       14.37       38.17     18.54 o
 -10  -4  17        0.00       17.58      7.99 o
  -9  -4  17        6.49        7.72      7.38 o
  -8  -4  17        7.52       15.80      6.60 o
  -7  -4  17       48.81       63.09      8.15 o
  -6  -4  17      590.90      585.92     16.94 o
  -5  -4  17        2.64       20.98      4.53 o
  -4  -4  17       22.71       13.93      3.69 o
  -3  -4  17     2710.79     2513.87     40.80 o
  -2  -4  17       76.41       84.04      5.28 o
  -1  -4  17      138.62      149.34      6.47 o
   0  -4  17     9174.21     8483.80    124.49 o
   1  -4  17     2232.59     2460.65     39.57 o
   2  -4  17        1.08       28.34      4.32 o
   3  -4  17      210.58      256.09      9.57 o
   4  -4  17      130.25      220.12     11.58 o
   5  -4  17        7.76       10.80      5.85 o
   6  -4  17      365.94      377.01     18.42 o
   7  -4  17       72.14       56.76     10.79 o
   8  -4  17      229.54      238.29     17.37 o
   9  -4  17      331.74      258.63     22.66 o
  10  -4  17      154.72      100.34     26.18 o
 -10  -3  17        6.98       20.41      9.61 o
  -9  -3  17       14.62       25.55      6.68 o
  -8  -3  17      107.42      125.71      9.09 o
  -7  -3  17     1052.79     1125.82     24.14 o
  -6  -3  17      278.94      283.41     11.74 o
  -5  -3  17      879.49      822.86     21.05 o
  -4  -3  17        7.21       23.71      4.18 o
  -3  -3  17      827.99      797.95     16.07 o
  -2  -3  17        1.18       25.78      3.58 o
  -1  -3  17     1020.54      973.11     18.27 o
   0  -3  17      392.12      450.62     10.81 o
   1  -3  17      162.90      171.66      6.91 o
   2  -3  17      324.56      423.98     10.34 o
   3  -3  17       59.63       54.85      5.11 o
   4  -3  17     1536.32     1544.49     30.28 o
   5  -3  17      194.85      202.18     11.95 o
   6  -3  17      187.99      197.07     17.92 o
   7  -3  17       93.03       85.67     12.10 o
   8  -3  17      813.58      745.35     40.90 o
   9  -3  17       38.82       11.85     11.00 o
  10  -3  17      186.34      168.99     41.99 o
 -11  -2  17        0.17       11.75     10.37 o
 -10  -2  17        0.45       -3.60      7.19 o
  -9  -2  17        0.06       -3.29      6.57 o
  -8  -2  17       25.27       28.05      8.26 o
  -7  -2  17      516.47      497.37     14.42 o
  -6  -2  17      241.65      268.90     11.36 o
  -5  -2  17     1279.79     1169.56     24.38 o
  -4  -2  17        8.92       11.72      3.32 o
  -3  -2  17     1932.68     1783.76     28.11 o
  -2  -2  17      268.21      310.25      8.16 o
  -1  -2  17      204.27      354.53     44.97 o
   0  -2  17     3417.24     3868.50     59.20 o
   1  -2  17      112.27      122.98      5.70 o
   2  -2  17       23.92       43.87      5.12 o
   3  -2  17     1566.58     1629.72     28.58 o
   4  -2  17      398.94      439.69     11.92 o
   5  -2  17      600.38      546.59     17.93 o
   6  -2  17      471.38      402.16     19.38 o
   7  -2  17     1435.30     1300.96     40.93 o
   8  -2  17       39.40       18.54     11.57 o
   9  -2  17       68.19       89.48     20.72 o
  10  -2  17      167.15      215.74     23.51 o
 -11  -1  17       10.72        6.73      9.47 o
 -10  -1  17        1.79        4.13      8.82 o
  -9  -1  17        0.64       -3.25      6.50 o
  -8  -1  17       87.34      103.40      9.99 o
  -7  -1  17     1882.74     1627.43     33.77 o
  -6  -1  17      347.35      362.85     11.53 o
  -5  -1  17      482.74      353.25     11.28 o
  -4  -1  17     1182.18     1064.73     20.02 o
  -3  -1  17     2736.52     2679.02     42.49 o
  -2  -1  17      911.55      905.62     17.25 o
  -1  -1  17      382.90      628.17     13.55 o
   0  -1  17      675.85      616.54     11.67 o
   1  -1  17     5162.98     5350.12     72.93 o
   2  -1  17      502.88      512.86     10.73 o
   3  -1  17     6020.07     6035.27     85.00 o
   4  -1  17       28.49       49.02      5.39 o
   5  -1  17      262.78      275.23     10.17 o
   6  -1  17     1131.69     1084.27     26.88 o
   7  -1  17       95.56       87.68     10.68 o
   8  -1  17        0.74        7.80      8.59 o
   9  -1  17       56.45       75.48     12.16 o
  10  -1  17       25.31       31.16     13.35 o
 -11   0  17       75.11       78.23     14.17 o
 -10   0  17       11.00        6.15      8.64 o
  -9   0  17       13.40       -1.26      8.32 o
  -8   0  17      528.09      570.07     20.10 o
  -7   0  17       38.81       56.49      7.64 o
  -6   0  17      398.97      361.74     12.16 o
  -5   0  17      201.42      161.59      8.07 o
  -4   0  17      108.22      114.48      6.74 o
  -3   0  17      695.34      990.66     18.40 o
  -2   0  17     2684.69     3307.36     49.30 o
  -1   0  17     2715.60     3342.73     49.66 o
   0   0  17        0.05       -1.28      2.57 o
   1   0  17     4063.96     4225.52     60.41 o
   2   0  17       22.44       63.74      4.69 o
   3   0  17     2796.57     2824.11     41.20 o
   4   0  17      689.29      671.13     14.64 o
   5   0  17        1.98       10.11      5.39 o
   6   0  17      491.31      379.98     14.55 o
   7   0  17       28.32       36.15      8.09 o
   8   0  17       54.10       64.47      9.40 o
   9   0  17        5.61       21.84     10.27 o
  10   0  17        7.54        5.02     11.24 o
 -11   1  17       16.41       17.05     11.08 o
 -10   1  17        5.95       12.68      9.72 o
  -9   1  17      371.01      349.06     17.78 o
  -8   1  17      539.45      514.67     19.88 o
  -7   1  17        0.56       -2.95      6.08 o
  -6   1  17      354.89      335.22     19.84 o
  -5   1  17       96.40      105.92      7.53 o
  -4   1  17      704.45      601.27     15.19 o
  -3   1  17        2.79       29.90      4.54 o
  -2   1  17      394.50      404.98     10.05 o
  -1   1  17      361.08      386.93      9.76 o
   0   1  17     1430.40     1533.44     24.29 o
   1   1  17       42.32       76.37      4.40 o
   2   1  17    10288.67     9976.16    141.14 o
   3   1  17       43.53       77.56      5.93 o
   4   1  17       16.52       12.99      4.25 o
   5   1  17      200.72      192.75     11.91 o
   6   1  17        6.74        6.82      7.39 o
   7   1  17      170.93      202.55     13.87 o
   8   1  17       95.51       93.73     11.90 o
   9   1  17        4.89        8.51      8.99 o
  10   1  17        0.73       -1.72     15.27 o
 -11   2  17        0.91       -5.75     11.49 o
 -10   2  17        8.80       11.64      7.72 o
  -9   2  17        9.58        3.74     12.59 o
  -8   2  17      650.91      620.67     21.40 o
  -7   2  17       38.36       40.68      9.60 o
  -6   2  17      469.81      418.47     19.89 o
  -5   2  17      101.64      132.06     13.04 o
  -4   2  17       55.97       83.56      6.91 o
  -3   2  17      745.35      847.22     19.88 o
  -2   2  17      114.11      141.94      7.62 o
  -1   2  17     1092.80     1237.76     21.70 o
   0   2  17     3519.37     3628.72     55.98 o
   1   2  17       92.30      149.62     10.00 o
   2   2  17       74.42      100.44      5.93 o
   3   2  17     2296.14     2360.41     40.56 o
   4   2  17        5.54       18.98      5.01 o
   5   2  17       54.94       61.21      7.43 o
   6   2  17       21.21       24.68     13.70 o
   7   2  17       14.08       22.95      8.00 o
   8   2  17      148.50      131.91     12.80 o
   9   2  17       60.91       66.94     11.41 o
 -11   3  17       51.71       57.70     10.74 o
 -10   3  17        6.71       30.39      8.46 o
  -9   3  17      403.69      397.24     17.54 o
  -8   3  17      168.36      183.59     13.07 o
  -7   3  17       34.15       21.16      8.15 o
  -6   3  17      240.50      248.55     25.50 o
  -5   3  17       68.48       92.58      7.59 o
  -4   3  17      212.92      251.28     10.30 o
  -3   3  17     2637.09     2835.47     59.09 o
  -2   3  17      444.65      472.02     13.16 o
  -1   3  17     2170.91     2106.04     41.01 o
   0   3  17      325.95      329.97      9.45 o
   1   3  17      220.93      253.95      9.59 o
   2   3  17      266.70      237.93     10.54 o
   3   3  17       30.95       46.77      8.82 o
   4   3  17        9.49       15.77      4.96 o
   5   3  17       23.04       29.04      7.51 o
   6   3  17      213.32      220.32     12.11 o
   7   3  17       34.60       31.81     10.55 o
   8   3  17       78.77       91.24     11.50 o
   9   3  17        9.40       12.28     10.40 o
 -11   4  17        1.17        7.62      8.79 o
 -10   4  17       10.92       33.18      8.75 o
  -9   4  17      264.48      270.28     14.58 o
  -8   4  17      303.30      315.07     16.65 o
  -7   4  17       10.43       37.45      7.56 o
  -6   4  17      121.64      161.55      9.62 o
  -5   4  17        1.54       -2.31      4.61 o
  -4   4  17        0.86       -1.05      4.16 o
  -3   4  17      398.71      477.08     15.87 o
  -2   4  17      210.93      232.64      9.42 o
  -1   4  17        4.33        6.82      4.26 o
   0   4  17      138.26      131.10      8.03 o
   1   4  17     1404.72     1195.56     28.13 o
   2   4  17        3.85       12.38      3.90 o
   3   4  17      320.73      326.47     18.72 o
   4   4  17        5.87       24.98      6.12 o
   5   4  17     1169.69     1052.86     25.67 o
   6   4  17      111.33      106.54      9.48 o
   7   4  17       96.87       80.40     16.69 o
   8   4  17       78.70       93.11     13.07 o
 -10   5  17       64.02       73.03      9.90 o
  -9   5  17       58.76       79.41      9.44 o
  -8   5  17      175.18      188.97     11.45 o
  -7   5  17        4.36       14.85      6.37 o
  -6   5  17      906.24      997.37     24.92 o
  -5   5  17      586.31      565.38     15.81 o
  -4   5  17        1.52       13.38      5.42 o
  -3   5  17      230.21      243.14      8.77 o
  -2   5  17      623.07      639.77     15.59 o
  -1   5  17      167.14      167.53      7.45 o
   0   5  17       74.27       76.89      7.69 o
   1   5  17      224.24      265.09     10.09 o
   2   5  17      274.48      263.60     10.77 o
   3   5  17      590.15      518.50     17.01 o
   4   5  17      233.23      214.55     14.48 o
   5   5  17      135.33      114.88      8.82 o
   6   5  17      566.32      548.96     17.88 o
   7   5  17       10.30        7.92      7.05 o
   8   5  17       24.07       31.42     10.45 o
 -10   6  17       60.64       59.00     10.47 o
  -9   6  17       18.94       20.61      7.29 o
  -8   6  17       21.51       40.14     14.60 o
  -7   6  17      272.10      255.17     13.60 o
  -6   6  17        0.37        2.32      5.27 o
  -5   6  17      183.22      207.64     13.57 o
  -4   6  17      294.15      293.71     16.53 o
  -3   6  17       28.95       28.45      7.99 o
  -2   6  17        4.50       -0.03      6.11 o
  -1   6  17      751.23      715.60     16.50 o
   0   6  17       29.98       36.52      5.51 o
   1   6  17      633.67      586.80     15.75 o
   2   6  17      861.06      896.50     22.09 o
   3   6  17       77.16       91.86      8.36 o
   4   6  17       22.58       27.22      7.00 o
   5   6  17        2.81       10.36      9.13 o
   6   6  17        8.91        7.89      7.29 o
   7   6  17       51.67       62.28     11.87 o
  -9   7  17        5.36       -4.71     15.27 o
  -8   7  17        5.02       22.48      9.94 o
  -7   7  17        2.96       -3.27      8.00 o
  -6   7  17       30.43       41.27      8.93 o
  -5   7  17      222.46      244.83     14.44 o
  -4   7  17      213.20      209.47     17.82 o
  -3   7  17      133.19      125.94     21.27 o
  -2   7  17      230.26      178.59     12.15 o
  -1   7  17      115.35      117.27     10.68 o
   0   7  17       41.69       38.86      5.72 o
   1   7  17      564.49      474.81     13.51 o
   2   7  17        0.70       -1.08      4.86 o
   3   7  17        0.02       15.04      5.52 o
   4   7  17       39.56       49.07      7.32 o
   5   7  17       12.40       18.88      7.38 o
   6   7  17       53.45       73.28     12.25 o
  -8   8  17        2.21       21.81     16.36 o
  -7   8  17      408.08      419.07     51.81 o
  -6   8  17      419.68      376.83     29.99 o
  -5   8  17      559.87      500.67     27.58 o
  -4   8  17        8.41       19.90     10.91 o
  -3   8  17        0.14       11.63      9.76 o
  -2   8  17        1.13       -2.89     13.63 o
  -1   8  17       78.34       73.34     13.56 o
   0   8  17       45.94       51.33      8.92 o
   1   8  17       42.11       69.36     10.02 o
   2   8  17       25.24       31.77      6.73 o
   3   8  17        3.49       10.48      5.92 o
   4   8  17       32.11       36.44      7.30 o
   5   8  17      135.43      154.28     16.05 o
  -7   9  17        8.04        3.99     11.60 o
  -6   9  17       88.44      117.85     16.13 o
  -5   9  17       15.06       -1.09     18.54 o
  -4   9  17       63.67       46.04     12.34 o
  -3   9  17       16.66      -10.09     20.18 o
  -2   9  17        4.73        5.85     15.81 o
  -1   9  17      290.71      262.08     20.17 o
   0   9  17      169.59      151.75     26.72 o
   1   9  17       33.85       51.17     14.86 o
   2   9  17       47.21       45.16     10.07 o
   3   9  17       26.27       31.25     12.28 o
  -5  10  17        0.15        6.74     10.82 o
  -4  10  17       92.38       77.31     14.42 o
  -3  10  17       53.12       23.74     19.09 o
  -2  10  17       22.64       24.72     12.00 o
  -1  10  17      182.33      128.13     28.36 o
   0  10  17       16.85       27.13     14.03 o
   1  10  17        4.08       -0.56     22.36 o
  -3 -11  18        7.16        9.45      7.91 o
  -2 -11  18       54.07       98.25     11.49 o
  -1 -11  18      129.14      153.08     13.19 o
   0 -11  18        6.15        9.47      7.65 o
   1 -11  18        0.15       17.04     11.22 o
   2 -11  18       12.38        5.08     11.70 o
   3 -11  18        9.78       27.67     14.11 o
   4 -11  18       35.39       48.72     41.45 o
   5 -11  18       30.17       30.65     16.91 o
  -5 -10  18        0.00       19.77      9.92 o
  -4 -10  18       14.60       36.43      9.17 o
  -3 -10  18      128.10      128.04     11.11 o
  -2 -10  18        4.10        1.19      6.44 o
  -1 -10  18       31.81       23.71      6.73 o
   0 -10  18      159.58      168.72     17.16 o
   1 -10  18        5.38       -2.80      5.59 o
   2 -10  18      334.51      362.40     18.44 o
   3 -10  18       75.61       86.24     10.82 o
   4 -10  18       68.37       80.27     10.05 o
   5 -10  18        1.31        4.54     14.10 o
   6 -10  18       20.90       32.02      9.22 o
  -6  -9  18       86.49      112.97     13.19 o
  -5  -9  18       74.72       94.54     10.59 o
  -4  -9  18        3.85        0.24      6.39 o
  -3  -9  18      107.49      116.46     11.33 o
  -2  -9  18      187.44      218.14     25.50 o
  -1  -9  18      514.60      526.75     29.44 o
   0  -9  18      308.31      295.47     15.24 o
   1  -9  18      647.49      735.23     21.97 o
   2  -9  18      146.14      110.42      9.36 o
   3  -9  18        5.97       10.37      5.87 o
   4  -9  18      142.92      156.57     12.51 o
   5  -9  18       78.90       67.00     11.20 o
   6  -9  18       43.72       41.92     12.97 o
   7  -9  18      204.49      197.13     24.54 o
  -7  -8  18       43.06       29.41     12.27 o
  -6  -8  18       47.92       93.86     11.93 o
  -5  -8  18       43.34       49.93      8.44 o
  -4  -8  18       13.18       15.02      6.30 o
  -3  -8  18       22.43       38.57      7.77 o
  -2  -8  18      424.03      441.75     16.91 o
  -1  -8  18      383.21      368.71     17.02 o
   0  -8  18     1187.31     1132.69     29.81 o
   1  -8  18       28.91       30.60      6.82 o
   2  -8  18       81.72       73.19      8.19 o
   3  -8  18      124.04      127.27      9.95 o
   4  -8  18      157.99      135.86     12.51 o
   5  -8  18      256.70      275.59     16.95 o
   6  -8  18      335.77      369.58     20.11 o
   7  -8  18        5.88       20.46     11.16 o
   8  -8  18       70.49      119.41     19.63 o
  -8  -7  18        2.42       -1.49      8.39 o
  -7  -7  18       34.33       12.93     10.25 o
  -6  -7  18       10.20       14.46      6.63 o
  -5  -7  18       50.51       35.62      6.72 o
  -4  -7  18       87.79       83.52      7.88 o
  -3  -7  18      425.65      484.52     15.24 o
  -2  -7  18        1.49        1.08      4.69 o
  -1  -7  18       90.75       86.65      8.04 o
   0  -7  18      256.93      242.48     11.85 o
   1  -7  18        6.02       10.81      5.64 o
   2  -7  18      298.76      331.30     14.13 o
   3  -7  18     1342.81     1151.66     30.51 o
   4  -7  18      388.61      350.47     15.03 o
   5  -7  18       14.46       18.42      8.06 o
   6  -7  18      113.09      100.31     12.87 o
   7  -7  18        1.15       -1.88      9.43 o
   8  -7  18      433.61      453.45     43.08 o
   9  -7  18      554.26      530.44     32.72 o
  -9  -6  18        0.71        2.31      8.96 o
  -8  -6  18        6.96       18.77      8.33 o
  -7  -6  18       58.88       38.35      9.13 o
  -6  -6  18        3.09       -0.97      5.96 o
  -5  -6  18       61.35       37.48      6.27 o
  -4  -6  18        4.03        7.03      4.80 o
  -3  -6  18      407.88      373.13     11.78 o
  -2  -6  18      121.41      104.18      6.88 o
  -1  -6  18      141.77      148.39      7.74 o
   0  -6  18      623.61      625.42     18.12 o
   1  -6  18       71.78       68.04     13.21 o
   2  -6  18       84.29       78.33      8.55 o
   3  -6  18       41.91       62.00      8.14 o
   4  -6  18      244.24      235.95     12.93 o
   5  -6  18      861.95      800.53     29.29 o
   6  -6  18     1257.71     1206.33     39.22 o
   7  -6  18      149.56      168.46     18.11 o
   8  -6  18       31.61       43.10     12.27 o
   9  -6  18      171.10      153.60     18.79 o
  -9  -5  18        9.03       23.00      9.29 o
  -8  -5  18        6.71       19.33      7.75 o
  -7  -5  18        0.20       -3.24      6.48 o
  -6  -5  18       68.40       78.16      9.12 o
  -5  -5  18       19.82       15.68      4.94 o
  -4  -5  18       22.68       36.33      6.23 o
  -3  -5  18        0.03        0.58      3.24 o
  -2  -5  18     1957.67     1948.82     35.71 o
  -1  -5  18     2428.40     2230.47     39.87 o
   0  -5  18      112.36      121.83      8.26 o
   1  -5  18      656.40      635.54     18.26 o
   2  -5  18       78.02       68.93      7.08 o
   3  -5  18       57.52       56.09      6.51 o
   4  -5  18       17.02       29.45      9.60 o
   5  -5  18        0.19       -0.13      5.71 o
   6  -5  18       90.95      108.30     14.59 o
   7  -5  18       39.81       26.18     10.80 o
   8  -5  18       15.46        5.33     10.22 o
   9  -5  18      302.35      223.10     21.97 o
  10  -5  18        8.04       -1.09     16.36 o
 -10  -4  18        0.11       23.86     10.00 o
  -9  -4  18        7.29        9.36      7.01 o
  -8  -4  18       84.25       91.19     10.62 o
  -7  -4  18       10.71       16.65      6.30 o
  -6  -4  18      495.32      481.16     16.76 o
  -5  -4  18     1138.30     1075.03     21.84 o
  -4  -4  18      276.03      258.38      9.23 o
  -3  -4  18       39.91       39.51      4.69 o
  -2  -4  18      628.73      663.39     14.34 o
  -1  -4  18      221.89      192.02      7.98 o
   0  -4  18      107.08      141.86      6.99 o
   1  -4  18     1273.10     1435.34     25.37 o
   2  -4  18      465.31      722.55     19.75 o
   3  -4  18     1359.07     1369.84     27.44 o
   4  -4  18       43.61       49.44      6.73 o
   5  -4  18        2.07        3.00      6.00 o
   6  -4  18       73.54       71.21     10.45 o
   7  -4  18       25.99       20.48      8.77 o
   8  -4  18       26.32       30.69     10.04 o
   9  -4  18       10.07       31.73     14.72 o
  10  -4  18       76.03       90.53     25.09 o
 -10  -3  18        4.97       -3.97      8.33 o
  -9  -3  18      237.84      226.63     12.98 o
  -8  -3  18      111.08      137.13      9.32 o
  -7  -3  18      315.00      349.65     12.81 o
  -6  -3  18      115.97      124.57     10.16 o
  -5  -3  18       28.02       28.79      6.18 o
  -4  -3  18     1034.18      972.47     19.31 o
  -3  -3  18       46.77       40.74      4.36 o
  -2  -3  18      154.67      139.35      6.31 o
  -1  -3  18      633.39      615.14     15.71 o
   0  -3  18     3667.18     3574.11     55.28 o
   1  -3  18      282.36      319.28      9.44 o
   2  -3  18     1839.88     1751.30     29.05 o
   3  -3  18        1.57        9.65      3.93 o
   4  -3  18      475.83      546.78     14.88 o
   5  -3  18      437.58      440.93     16.42 o
   6  -3  18        0.68       15.97      7.85 o
   7  -3  18        4.27        9.89      8.14 o
   8  -3  18        0.77       49.89     13.11 o
   9  -3  18       11.16       27.81     12.34 o
  10  -3  18       68.97       76.00     17.34 o
 -11  -2  18       41.28       58.06     12.09 o
 -10  -2  18        5.78       -3.70      7.41 o
  -9  -2  18        1.39       -3.21      6.42 o
  -8  -2  18      129.06      130.96     10.09 o
  -7  -2  18       76.50       81.00      7.61 o
  -6  -2  18      221.15      215.22     11.12 o
  -5  -2  18      303.27      327.97     11.69 o
  -4  -2  18      180.91      148.22      9.37 o
  -3  -2  18      167.64      172.16      6.68 o
  -2  -2  18        0.15        8.39      3.45 o
  -1  -2  18     2750.70     2546.12     38.03 o
   0  -2  18      308.29      406.96     10.10 o
   1  -2  18      123.37      218.45      7.21 o
   2  -2  18     1317.22     1304.44     22.73 o
   3  -2  18     1294.77     1523.85     27.20 o
   4  -2  18        0.10       24.38      4.48 o
   5  -2  18       81.01      106.53      7.93 o
   6  -2  18       14.44       30.51      7.41 o
   7  -2  18      217.42      231.61     16.74 o
   8  -2  18      451.67      381.66     26.60 o
   9  -2  18       63.15       77.73     25.63 o
  10  -2  18      436.80      404.30     30.46 o
 -11  -1  18       12.28        4.03      9.54 o
 -10  -1  18        1.03        0.55     12.75 o
  -9  -1  18       20.30        6.06      8.54 o
  -8  -1  18      271.62      284.51     14.35 o
  -7  -1  18       23.51       36.88      7.73 o
  -6  -1  18       74.28       74.03      7.16 o
  -5  -1  18      262.58      274.08     10.28 o
  -4  -1  18       76.52       96.38      5.80 o
  -3  -1  18      338.59      437.01     10.85 o
  -2  -1  18       85.95       78.83      7.01 o
  -1  -1  18      209.89      203.66      7.13 o
   0  -1  18     3303.13     3486.08     48.86 o
   1  -1  18       40.17       67.69     11.33 o
   2  -1  18       60.24       95.96      5.13 o
   3  -1  18     1278.45     1164.73     20.73 o
   4  -1  18      120.05      144.59      7.40 o
   5  -1  18      370.20      317.87     12.12 o
   6  -1  18      131.21      248.67     28.36 o
   7  -1  18      635.86      554.20     21.33 o
   8  -1  18       10.48       16.81      9.13 o
   9  -1  18       28.28       52.13     11.67 o
  10  -1  18        8.02       19.66     13.82 o
 -11   0  18       37.47       54.07     12.47 o
 -10   0  18        2.00        5.35      8.70 o
  -9   0  18       19.70       20.97      9.03 o
  -8   0  18      773.45      699.81     24.33 o
  -7   0  18        0.03       -2.10      5.57 o
  -6   0  18       36.30       13.35      7.01 o
  -5   0  18      112.99       73.02      6.20 o
  -4   0  18        1.76       14.14      3.84 o
  -3   0  18     4067.00     4007.76     61.31 o
  -2   0  18      477.67      449.38     10.29 o
  -1   0  18      744.39     1085.28     19.07 o
   0   0  18      618.96      649.50     13.19 o
   1   0  18        4.62       70.81     10.78 o
   2   0  18      724.89      961.90     18.03 o
   3   0  18     3400.98     3181.70     49.06 o
   4   0  18      238.82      273.51      9.77 o
   5   0  18      723.98      723.92     31.05 o
   6   0  18       35.67       23.14      7.33 o
   7   0  18      405.29      349.18     15.65 o
   8   0  18       30.97       56.82      9.12 o
   9   0  18        2.69       16.72     10.20 o
  10   0  18        1.90        5.39     11.87 o
 -11   1  18       67.85       54.94     13.42 o
 -10   1  18        1.83       -1.66      8.43 o
  -9   1  18       28.46       42.81     10.55 o
  -8   1  18      143.89      177.65     16.53 o
  -7   1  18      669.57      632.62     21.37 o
  -6   1  18      115.87      111.00      9.60 o
  -5   1  18        1.40       -1.36      4.36 o
  -4   1  18       80.04      143.01     23.99 o
  -3   1  18     2546.95     2717.04     44.55 o
  -2   1  18     1728.74     1632.84     28.64 o
  -1   1  18        5.76        8.52      2.78 o
   0   1  18      441.91      511.65     10.80 o
   1   1  18       36.09       62.43      4.46 o
   2   1  18     1887.09     1900.75     31.08 o
   3   1  18     3087.03     2860.42     50.97 o
   4   1  18      792.79      679.85     17.80 o
   5   1  18      342.32      326.12     12.08 o
   6   1  18       43.00       38.44      8.56 o
   7   1  18       12.46       16.65      9.13 o
   8   1  18      221.56      232.66     15.52 o
   9   1  18       43.66       55.50     11.08 o
 -11   2  18        0.03       -0.51     12.27 o
 -10   2  18        1.49        6.02      8.51 o
  -9   2  18       52.75       27.51      8.74 o
  -8   2  18      103.85      122.14     11.35 o
  -7   2  18      589.52      544.30     21.72 o
  -6   2  18      288.43      307.10     13.43 o
  -5   2  18      411.59      407.20     14.37 o
  -4   2  18       90.10       64.42      6.73 o
  -3   2  18      667.11      637.40     18.04 o
  -2   2  18      114.37       84.32      5.53 o
  -1   2  18     1071.14     1194.29     21.37 o
   0   2  18     2423.08     2423.69     39.02 o
   1   2  18       17.96       35.29      4.55 o
   2   2  18      973.94      977.19     19.76 o
   3   2  18     1482.20     1511.12     28.13 o
   4   2  18       63.49       51.17      6.07 o
   5   2  18       64.75       66.34      7.91 o
   6   2  18       17.13       19.36      7.49 o
   7   2  18      112.14      138.01     12.91 o
   8   2  18       13.95       21.46      8.96 o
   9   2  18       11.83        6.31      8.99 o
 -11   3  18       55.18       51.67     15.27 o
 -10   3  18      370.33      342.72     19.36 o
  -9   3  18       46.41       70.88     19.20 o
  -8   3  18      486.10      415.31     17.10 o
  -7   3  18      116.72      152.20     10.52 o
  -6   3  18      132.89      133.26     11.33 o
  -5   3  18      849.69      810.80     21.95 o
  -4   3  18     1035.93      963.29     24.25 o
  -3   3  18       21.00       36.40      7.83 o
  -2   3  18      299.93      262.20     10.43 o
  -1   3  18       41.17       87.68      7.05 o
   0   3  18      332.98      335.86      9.90 o
   1   3  18     1267.00     1173.36     23.99 o
   2   3  18      138.04      151.88     15.16 o
   3   3  18       11.99       17.20      4.77 o
   4   3  18      610.48      498.65     14.86 o
   5   3  18       25.65       46.13      7.10 o
   6   3  18      227.33      253.24     12.74 o
   7   3  18       43.22       58.52      9.85 o
   8   3  18      162.96      180.15     14.47 o
   9   3  18       29.25       25.20     10.92 o
 -11   4  18        6.09        1.46      8.83 o
 -10   4  18        1.47       12.03      7.73 o
  -9   4  18      103.77       89.05     11.02 o
  -8   4  18       27.50       23.61      7.46 o
  -7   4  18      750.71      721.63     21.56 o
  -6   4  18       92.94       88.74      9.92 o
  -5   4  18       37.75       28.44      6.02 o
  -4   4  18      949.24      993.11     24.25 o
  -3   4  18      304.89      298.82     10.98 o
  -2   4  18      121.57      145.29      8.04 o
  -1   4  18      127.28      110.39      8.09 o
   0   4  18        1.59        6.60      6.14 o
   1   4  18      317.48      346.71     12.59 o
   2   4  18      171.55      194.27      8.57 o
   3   4  18      523.43      476.40     14.09 o
   4   4  18      699.34      756.28     19.82 o
   5   4  18      819.33      778.38     21.28 o
   6   4  18      230.95      229.78     12.47 o
   7   4  18      411.48      425.01     18.20 o
   8   4  18       86.62      115.19     14.05 o
 -10   5  18       22.91        7.51      8.76 o
  -9   5  18        0.13       -3.46      6.93 o
  -8   5  18      237.00      244.12     12.57 o
  -7   5  18     1671.49     1589.58     37.11 o
  -6   5  18       11.87       55.89      6.84 o
  -5   5  18        0.55       -2.26      4.51 o
  -4   5  18       22.54       25.96      4.90 o
  -3   5  18      160.42      166.84      7.87 o
  -2   5  18     1050.08      982.53     21.67 o
  -1   5  18     1098.05     1101.65     24.26 o
   0   5  18      388.34      358.23     11.53 o
   1   5  18      939.84      842.26     22.00 o
   2   5  18      449.83      428.82     16.43 o
   3   5  18      431.23      442.78     15.79 o
   4   5  18        4.56        6.08      9.13 o
   5   5  18        3.65       13.40      6.06 o
   6   5  18       80.08      103.71      9.45 o
   7   5  18       80.81      101.04     11.00 o
   8   5  18       21.96       11.60      9.60 o
 -10   6  18        2.84       13.86      9.28 o
  -9   6  18        0.32       -3.18      6.36 o
  -8   6  18        4.54        3.22      7.91 o
  -7   6  18       42.63       18.92      7.85 o
  -6   6  18     1042.85     1071.86     33.87 o
  -5   6  18      403.62      484.21     15.57 o
  -4   6  18      138.17      153.98     26.43 o
  -3   6  18        1.05        5.68      6.84 o
  -2   6  18       70.38       69.85      5.12 o
  -1   6  18      131.34      167.25      7.89 o
   0   6  18      451.93      413.87     14.12 o
   1   6  18      587.40      493.89     14.39 o
   2   6  18      174.77      144.42      8.84 o
   3   6  18       32.68       51.57      7.48 o
   4   6  18      405.91      373.68     15.35 o
   5   6  18       17.41       15.62      7.57 o
   6   6  18        4.39        4.50      7.58 o
   7   6  18       47.78       70.81     15.92 o
  -9   7  18        3.89        1.73     13.63 o
  -8   7  18      304.47      319.00     31.08 o
  -7   7  18        0.01       12.13      9.62 o
  -6   7  18       31.74       27.78     10.15 o
  -5   7  18     1000.62      975.47     32.09 o
  -4   7  18        1.37       17.00      7.61 o
  -3   7  18       21.19       26.38      8.53 o
  -2   7  18       79.94       86.67      9.71 o
  -1   7  18        0.62        2.46      7.26 o
   0   7  18     1001.39      856.10     23.12 o
   1   7  18        4.27        9.74      4.67 o
   2   7  18        8.85        8.58      5.30 o
   3   7  18       14.74       15.57      5.75 o
   4   7  18        6.05        4.17      8.24 o
   5   7  18        0.39       14.96      6.76 o
   6   7  18       35.09       38.44     10.86 o
  -8   8  18      542.02      516.98     38.17 o
  -7   8  18        1.83        0.06     14.18 o
  -6   8  18       17.07       21.18     12.34 o
  -5   8  18       66.34       60.04     14.17 o
  -4   8  18      159.39      159.24     38.17 o
  -3   8  18        4.90       10.59     14.72 o
  -2   8  18      303.07      247.47     41.45 o
  -1   8  18        3.46       -1.83      9.85 o
   0   8  18       64.07       44.62      9.11 o
   1   8  18      161.75      182.63     10.00 o
   2   8  18        3.20       -2.92      5.84 o
   3   8  18        6.14       19.53      5.98 o
   4   8  18       14.17       26.21      6.94 o
   5   8  18        2.04       13.97      8.42 o
  -7   9  18       21.68        8.44     13.19 o
  -6   9  18       22.44       22.54     14.18 o
  -5   9  18        6.32       10.41     12.21 o
  -4   9  18       32.59       25.81     11.71 o
  -3   9  18        0.01       -4.36     10.51 o
  -2   9  18       27.00       23.49     12.00 o
  -1   9  18        0.80       13.09     17.45 o
   0   9  18       27.60       22.07     12.58 o
   1   9  18        6.38        6.54     13.63 o
   2   9  18       16.22       17.38      9.29 o
   3   9  18      223.08      263.76     22.15 o
  -5  10  18       10.64        8.52     11.80 o
  -4  10  18        5.72       -6.00     12.00 o
  -3  10  18       11.37       40.34     11.80 o
  -2  10  18        6.10       -4.92      9.85 o
  -1  10  18       12.57       -3.64     11.71 o
   0  10  18        6.58       -1.17     11.96 o
   1  10  18       27.07       45.42     15.28 o
  -3 -11  19       30.57       41.70      9.13 o
  -2 -11  19       23.24       40.64      8.28 o
  -1 -11  19        5.25        4.89      8.22 o
   0 -11  19       13.39       20.30     15.52 o
   1 -11  19        0.97        7.80      7.07 o
   2 -11  19        0.16        6.25     13.09 o
   3 -11  19       95.59      122.12     18.76 o
   4 -11  19       70.38       61.66     15.52 o
  -5 -10  19      136.53      145.19     19.05 o
  -4 -10  19        2.94        6.79      7.87 o
  -3 -10  19        1.61        9.38      7.06 o
  -2 -10  19       59.70       55.57     11.49 o
  -1 -10  19        2.74        3.91      6.07 o
   0 -10  19        2.26       17.45      6.77 o
   1 -10  19       84.08       92.09      8.68 o
   2 -10  19        0.47       19.01      7.82 o
   3 -10  19        6.03        1.25      7.17 o
   4 -10  19       71.80       67.42     10.00 o
   5 -10  19        4.15       10.46      9.41 o
   6 -10  19       14.28       25.13      9.29 o
  -6  -9  19        6.66       10.18      8.82 o
  -5  -9  19        4.72        7.60     10.23 o
  -4  -9  19        3.26       11.55      9.45 o
  -3  -9  19       31.95       42.68     11.18 o
  -2  -9  19       39.66       58.62      8.35 o
  -1  -9  19      273.13      324.63     14.47 o
   0  -9  19       45.23       49.84      8.09 o
   1  -9  19     1218.17     1121.76     29.83 o
   2  -9  19        0.29       -4.09      8.19 o
   3  -9  19        0.04        9.43      6.30 o
   4  -9  19        6.50       12.78      7.91 o
   5  -9  19        0.41       14.79      9.88 o
   6  -9  19      114.09      109.31     12.92 o
   7  -9  19      307.46      288.13     20.94 o
  -7  -8  19        0.97       -5.01     10.03 o
  -6  -8  19      409.88      502.48     23.73 o
  -5  -8  19       36.01       39.81      8.27 o
  -4  -8  19       32.10       39.20      7.70 o
  -3  -8  19       16.68        8.62      6.68 o
  -2  -8  19      681.22      665.39     21.75 o
  -1  -8  19      422.85      443.82     16.77 o
   0  -8  19        1.53       30.95      6.63 o
   1  -8  19      128.13      149.94     10.53 o
   2  -8  19      759.72      695.92     21.80 o
   3  -8  19       23.69       35.76      9.82 o
   4  -8  19       86.14       82.19      9.17 o
   5  -8  19       14.21       28.06      9.18 o
   6  -8  19      399.43      420.06     21.29 o
   7  -8  19      554.39      499.52     33.27 o
   8  -8  19        0.31        4.17     11.00 o
  -8  -7  19       80.91      107.72     13.42 o
  -7  -7  19        6.36       20.46     17.16 o
  -6  -7  19      211.56      208.85     12.65 o
  -5  -7  19        8.10       -2.44      4.88 o
  -4  -7  19      334.76      383.53     14.21 o
  -3  -7  19       17.35       67.68      8.09 o
  -2  -7  19       61.90       97.13      7.48 o
  -1  -7  19       72.79       51.08      6.09 o
   0  -7  19        2.70       13.69      5.98 o
   1  -7  19      223.84      233.93     17.47 o
   2  -7  19     1833.11     1684.82     40.92 o
   3  -7  19       26.60       14.32      6.43 o
   4  -7  19      101.41       77.52      8.88 o
   5  -7  19      160.31      193.25     14.78 o
   6  -7  19      192.05      249.20     17.13 o
   7  -7  19      483.08      456.39     26.86 o
   8  -7  19       15.01       43.24     13.04 o
   9  -7  19       18.96        8.18     14.72 o
  -9  -6  19        0.90       -4.21      8.42 o
  -8  -6  19        7.45        6.49      8.33 o
  -7  -6  19       85.59       77.89     11.30 o
  -6  -6  19       13.51       28.92      7.29 o
  -5  -6  19       44.13       40.88      6.43 o
  -4  -6  19      520.86      560.60     15.67 o
  -3  -6  19      224.23      194.59      8.98 o
  -2  -6  19       84.56       89.19      6.62 o
  -1  -6  19       85.90       80.30      7.35 o
   0  -6  19      418.65      360.28     13.54 o
   1  -6  19      314.32      258.15     13.63 o
   2  -6  19     1084.66      988.94     29.58 o
   3  -6  19        0.73       12.64      6.42 o
   4  -6  19      528.44      493.20     20.52 o
   5  -6  19       42.11       80.51     11.34 o
   6  -6  19       37.94       66.56     11.51 o
   7  -6  19      259.76      237.57     20.78 o
   8  -6  19        6.29       15.01     11.16 o
   9  -6  19       47.19       48.42     14.25 o
  -9  -5  19       73.44       99.32     13.38 o
  -8  -5  19       30.53       30.80      8.19 o
  -7  -5  19       30.08       29.89      8.77 o
  -6  -5  19       71.37       84.42      9.67 o
  -5  -5  19       32.31       23.81      5.56 o
  -4  -5  19      179.30      161.65      8.42 o
  -3  -5  19       62.73       53.61      5.96 o
[truncated: 240,154 more chars]
